# Supplementary material for: Empirical evidence that glucan-interacting amino acid side chains within the transmembrane channel collectively facilitate cellulose synthase function
Source: Plant Mol Biol. 2025 Jul 9;115(4):85. doi: 10.1007/s11103-025-01615-4 (PMC12241271; doi:10.1007/s11103-025-01615-4)
Supplement: Supplementary file 2 — Supplementary file2 (PDB 4041 kb) [file 11103_2025_1615_MOESM2_ESM.pdb]

CRYST1  211.608  239.454  207.137  90.00  90.00  90.00               1
ATOM      1  N   MET A   1      50.072 130.156  32.969  0.00  0.00           N  
ATOM      2  H1  MET A   1      50.110 129.735  32.049  0.00  0.00           H  
ATOM      3  H2  MET A   1      51.019 130.343  33.277  0.00  0.00           H  
ATOM      4  H3  MET A   1      49.659 129.497  33.618  0.00  0.00           H  
ATOM      5  CA  MET A   1      49.293 131.406  32.933  0.00  0.00           C  
ATOM      6  HA  MET A   1      49.815 132.091  32.276  0.00  0.00           H  
ATOM      7  CB  MET A   1      47.870 131.206  32.388  0.00  0.00           C  
ATOM      8  HB2 MET A   1      47.798 130.246  31.885  0.00  0.00           H  
ATOM      9  HB3 MET A   1      47.148 131.207  33.204  0.00  0.00           H  
ATOM     10  CG  MET A   1      47.527 132.329  31.399  0.00  0.00           C  
ATOM     11  HG2 MET A   1      47.549 133.278  31.936  0.00  0.00           H  
ATOM     12  HG3 MET A   1      48.300 132.361  30.631  0.00  0.00           H  
ATOM     13  SD  MET A   1      45.923 132.206  30.561  0.00  0.00           S  
ATOM     14  CE  MET A   1      46.123 130.631  29.693  0.00  0.00           C  
ATOM     15  HE1 MET A   1      46.166 129.818  30.417  0.00  0.00           H  
ATOM     16  HE2 MET A   1      45.275 130.461  29.034  0.00  0.00           H  
ATOM     17  HE3 MET A   1      47.038 130.648  29.101  0.00  0.00           H  
ATOM     18  C   MET A   1      49.242 132.047  34.305  0.00  0.00           C  
ATOM     19  O   MET A   1      49.078 131.349  35.302  0.00  0.00           O  
ATOM     20  N   GLU A   2      49.313 133.373  34.368  0.00  0.00           N  
ATOM     21  H   GLU A   2      49.479 133.895  33.508  0.00  0.00           H  
ATOM     22  CA  GLU A   2      48.977 134.135  35.574  0.00  0.00           C  
ATOM     23  HA  GLU A   2      49.582 133.757  36.400  0.00  0.00           H  
ATOM     24  CB  GLU A   2      49.348 135.611  35.335  0.00  0.00           C  
ATOM     25  HB2 GLU A   2      50.434 135.688  35.379  0.00  0.00           H  
ATOM     26  HB3 GLU A   2      49.038 135.899  34.329  0.00  0.00           H  
ATOM     27  CG  GLU A   2      48.750 136.639  36.308  0.00  0.00           C  
ATOM     28  HG2 GLU A   2      49.298 137.578  36.202  0.00  0.00           H  
ATOM     29  HG3 GLU A   2      47.718 136.829  36.005  0.00  0.00           H  
ATOM     30  CD  GLU A   2      48.757 136.208  37.779  0.00  0.00           C  
ATOM     31  OE1 GLU A   2      47.806 136.573  38.500  0.00  0.00           O  
ATOM     32  OE2 GLU A   2      49.687 135.494  38.223  0.00  0.00           O  
ATOM     33  C   GLU A   2      47.493 133.949  35.946  0.00  0.00           C  
ATOM     34  O   GLU A   2      46.611 134.135  35.111  0.00  0.00           O  
ATOM     35  N   ALA A   3      47.203 133.613  37.207  0.00  0.00           N  
ATOM     36  H   ALA A   3      47.966 133.514  37.863  0.00  0.00           H  
ATOM     37  CA  ALA A   3      45.863 133.243  37.676  0.00  0.00           C  
ATOM     38  HA  ALA A   3      45.556 132.338  37.149  0.00  0.00           H  
ATOM     39  CB  ALA A   3      45.977 132.913  39.167  0.00  0.00           C  
ATOM     40  HB1 ALA A   3      46.281 133.801  39.725  0.00  0.00           H  
ATOM     41  HB2 ALA A   3      45.012 132.571  39.543  0.00  0.00           H  
ATOM     42  HB3 ALA A   3      46.717 132.127  39.312  0.00  0.00           H  
ATOM     43  C   ALA A   3      44.770 134.309  37.438  0.00  0.00           C  
ATOM     44  O   ALA A   3      43.603 133.951  37.232  0.00  0.00           O  
ATOM     45  N   ASN A   4      45.134 135.597  37.459  0.00  0.00           N  
ATOM     46  H   ASN A   4      46.096 135.811  37.702  0.00  0.00           H  
ATOM     47  CA  ASN A   4      44.237 136.730  37.197  0.00  0.00           C  
ATOM     48  HA  ASN A   4      43.249 136.492  37.594  0.00  0.00           H  
ATOM     49  CB  ASN A   4      44.757 137.969  37.945  0.00  0.00           C  
ATOM     50  HB2 ASN A   4      45.793 138.161  37.672  0.00  0.00           H  
ATOM     51  HB3 ASN A   4      44.172 138.842  37.653  0.00  0.00           H  
ATOM     52  CG  ASN A   4      44.640 137.838  39.447  0.00  0.00           C  
ATOM     53  OD1 ASN A   4      43.640 138.208  40.048  0.00  0.00           O  
ATOM     54  ND2 ASN A   4      45.637 137.303  40.102  0.00  0.00           N  
ATOM     55 HD21 ASN A   4      45.619 137.331  41.111  0.00  0.00           H  
ATOM     56 HD22 ASN A   4      46.479 137.012  39.607  0.00  0.00           H  
ATOM     57  C   ASN A   4      44.035 137.063  35.706  0.00  0.00           C  
ATOM     58  O   ASN A   4      43.201 137.916  35.401  0.00  0.00           O  
ATOM     59  N   ALA A   5      44.760 136.434  34.771  0.00  0.00           N  
ATOM     60  H   ALA A   5      45.405 135.700  35.043  0.00  0.00           H  
ATOM     61  CA  ALA A   5      44.684 136.789  33.352  0.00  0.00           C  
ATOM     62  HA  ALA A   5      44.988 137.832  33.250  0.00  0.00           H  
ATOM     63  CB  ALA A   5      45.678 135.937  32.554  0.00  0.00           C  
ATOM     64  HB1 ALA A   5      45.663 136.241  31.506  0.00  0.00           H  
ATOM     65  HB2 ALA A   5      46.686 136.073  32.947  0.00  0.00           H  
ATOM     66  HB3 ALA A   5      45.406 134.884  32.619  0.00  0.00           H  
ATOM     67  C   ALA A   5      43.242 136.659  32.824  0.00  0.00           C  
ATOM     68  O   ALA A   5      42.637 135.582  32.878  0.00  0.00           O  
ATOM     69  N   GLY A   6      42.669 137.773  32.358  0.00  0.00           N  
ATOM     70  H   GLY A   6      43.220 138.621  32.345  0.00  0.00           H  
ATOM     71  CA  GLY A   6      41.283 137.851  31.885  0.00  0.00           C  
ATOM     72  HA2 GLY A   6      41.089 138.876  31.570  0.00  0.00           H  
ATOM     73  HA3 GLY A   6      41.176 137.200  31.018  0.00  0.00           H  
ATOM     74  C   GLY A   6      40.200 137.467  32.908  0.00  0.00           C  
ATOM     75  O   GLY A   6      39.115 137.052  32.500  0.00  0.00           O  
ATOM     76  N   LEU A   7      40.474 137.530  34.217  0.00  0.00           N  
ATOM     77  H   LEU A   7      41.382 137.889  34.498  0.00  0.00           H  
ATOM     78  CA  LEU A   7      39.537 137.124  35.276  0.00  0.00           C  
ATOM     79  HA  LEU A   7      39.183 136.117  35.050  0.00  0.00           H  
ATOM     80  CB  LEU A   7      40.328 137.089  36.602  0.00  0.00           C  
ATOM     81  HB2 LEU A   7      41.166 136.404  36.485  0.00  0.00           H  
ATOM     82  HB3 LEU A   7      40.736 138.086  36.779  0.00  0.00           H  
ATOM     83  CG  LEU A   7      39.538 136.671  37.856  0.00  0.00           C  
ATOM     84  HG  LEU A   7      38.708 137.357  38.003  0.00  0.00           H  
ATOM     85  CD1 LEU A   7      38.993 135.245  37.760  0.00  0.00           C  
ATOM     86 HD11 LEU A   7      38.296 135.167  36.928  0.00  0.00           H  
ATOM     87 HD12 LEU A   7      39.814 134.542  37.623  0.00  0.00           H  
ATOM     88 HD13 LEU A   7      38.461 135.000  38.679  0.00  0.00           H  
ATOM     89  CD2 LEU A   7      40.442 136.749  39.087  0.00  0.00           C  
ATOM     90 HD21 LEU A   7      40.839 137.759  39.192  0.00  0.00           H  
ATOM     91 HD22 LEU A   7      39.866 136.511  39.982  0.00  0.00           H  
ATOM     92 HD23 LEU A   7      41.269 136.045  38.996  0.00  0.00           H  
ATOM     93  C   LEU A   7      38.296 138.038  35.373  0.00  0.00           C  
ATOM     94  O   LEU A   7      37.199 137.576  35.706  0.00  0.00           O  
ATOM     95  N   ILE A   8      38.459 139.335  35.092  0.00  0.00           N  
ATOM     96  H   ILE A   8      39.384 139.644  34.801  0.00  0.00           H  
ATOM     97  CA  ILE A   8      37.409 140.352  35.232  0.00  0.00           C  
ATOM     98  HA  ILE A   8      36.662 139.987  35.938  0.00  0.00           H  
ATOM     99  CB  ILE A   8      37.980 141.661  35.821  0.00  0.00           C  
ATOM    100  HB  ILE A   8      38.600 142.136  35.062  0.00  0.00           H  
ATOM    101  CG2 ILE A   8      36.831 142.631  36.149  0.00  0.00           C  
ATOM    102 HG21 ILE A   8      36.128 142.167  36.839  0.00  0.00           H  
ATOM    103 HG22 ILE A   8      37.231 143.540  36.601  0.00  0.00           H  
ATOM    104 HG23 ILE A   8      36.299 142.912  35.241  0.00  0.00           H  
ATOM    105  CG1 ILE A   8      38.890 141.448  37.054  0.00  0.00           C  
ATOM    106 HG12 ILE A   8      39.814 140.973  36.730  0.00  0.00           H  
ATOM    107 HG13 ILE A   8      39.156 142.426  37.451  0.00  0.00           H  
ATOM    108  CD1 ILE A   8      38.312 140.604  38.197  0.00  0.00           C  
ATOM    109 HD11 ILE A   8      39.045 140.534  39.000  0.00  0.00           H  
ATOM    110 HD12 ILE A   8      37.406 141.060  38.582  0.00  0.00           H  
ATOM    111 HD13 ILE A   8      38.084 139.598  37.851  0.00  0.00           H  
ATOM    112  C   ILE A   8      36.704 140.570  33.888  0.00  0.00           C  
ATOM    113  O   ILE A   8      37.181 141.317  33.031  0.00  0.00           O  
ATOM    114  N   ALA A   9      35.571 139.894  33.691  0.00  0.00           N  
ATOM    115  H   ALA A   9      35.237 139.287  34.429  0.00  0.00           H  
ATOM    116  CA  ALA A   9      34.820 139.916  32.439  0.00  0.00           C  
ATOM    117  HA  ALA A   9      35.529 139.884  31.611  0.00  0.00           H  
ATOM    118  CB  ALA A   9      33.980 138.636  32.380  0.00  0.00           C  
ATOM    119  HB1 ALA A   9      33.479 138.571  31.414  0.00  0.00           H  
ATOM    120  HB2 ALA A   9      34.624 137.763  32.497  0.00  0.00           H  
ATOM    121  HB3 ALA A   9      33.231 138.638  33.173  0.00  0.00           H  
ATOM    122  C   ALA A   9      33.951 141.178  32.247  0.00  0.00           C  
ATOM    123  O   ALA A   9      33.783 141.618  31.106  0.00  0.00           O  
ATOM    124  N   GLY A  10      33.410 141.765  33.326  0.00  0.00           N  
ATOM    125  H   GLY A  10      33.600 141.348  34.233  0.00  0.00           H  
ATOM    126  CA  GLY A  10      32.432 142.865  33.259  0.00  0.00           C  
ATOM    127  HA2 GLY A  10      32.445 143.328  32.272  0.00  0.00           H  
ATOM    128  HA3 GLY A  10      31.444 142.435  33.410  0.00  0.00           H  
ATOM    129  C   GLY A  10      32.598 143.980  34.300  0.00  0.00           C  
ATOM    130  O   GLY A  10      32.505 145.159  33.948  0.00  0.00           O  
ATOM    131  N   SER A  11      32.863 143.634  35.564  0.00  0.00           N  
ATOM    132  H   SER A  11      32.940 142.648  35.786  0.00  0.00           H  
ATOM    133  CA  SER A  11      33.112 144.593  36.656  0.00  0.00           C  
ATOM    134  HA  SER A  11      33.817 145.346  36.303  0.00  0.00           H  
ATOM    135  CB  SER A  11      31.808 145.302  37.051  0.00  0.00           C  
ATOM    136  HB2 SER A  11      31.340 145.735  36.166  0.00  0.00           H  
ATOM    137  HB3 SER A  11      31.122 144.575  37.487  0.00  0.00           H  
ATOM    138  OG  SER A  11      32.054 146.338  37.984  0.00  0.00           O  
ATOM    139  HG  SER A  11      31.190 146.776  38.157  0.00  0.00           H  
ATOM    140  C   SER A  11      33.715 143.916  37.898  0.00  0.00           C  
ATOM    141  O   SER A  11      33.524 142.714  38.111  0.00  0.00           O  
ATOM    142  N   HIS A  12      34.426 144.692  38.722  0.00  0.00           N  
ATOM    143  H   HIS A  12      34.539 145.661  38.460  0.00  0.00           H  
ATOM    144  CA  HIS A  12      34.978 144.301  40.025  0.00  0.00           C  
ATOM    145  HA  HIS A  12      34.242 143.684  40.541  0.00  0.00           H  
ATOM    146  CB  HIS A  12      36.239 143.462  39.788  0.00  0.00           C  
ATOM    147  HB2 HIS A  12      35.984 142.657  39.105  0.00  0.00           H  
ATOM    148  HB3 HIS A  12      36.994 144.086  39.307  0.00  0.00           H  
ATOM    149  CG  HIS A  12      36.847 142.823  41.008  0.00  0.00           C  
ATOM    150  ND1 HIS A  12      36.146 142.304  42.099  0.00  0.00           N  
ATOM    151  CE1 HIS A  12      37.051 141.626  42.828  0.00  0.00           C  
ATOM    152  HE1 HIS A  12      36.831 141.081  43.738  0.00  0.00           H  
ATOM    153  NE2 HIS A  12      38.260 141.689  42.249  0.00  0.00           N  
ATOM    154  HE2 HIS A  12      39.115 141.248  42.593  0.00  0.00           H  
ATOM    155  CD2 HIS A  12      38.150 142.445  41.107  0.00  0.00           C  
ATOM    156  HD2 HIS A  12      38.923 142.635  40.378  0.00  0.00           H  
ATOM    157  C   HIS A  12      35.264 145.527  40.909  0.00  0.00           C  
ATOM    158  O   HIS A  12      35.420 146.640  40.401  0.00  0.00           O  
ATOM    159  N   ASN A  13      35.352 145.317  42.226  0.00  0.00           N  
ATOM    160  H   ASN A  13      35.301 144.356  42.535  0.00  0.00           H  
ATOM    161  CA  ASN A  13      35.480 146.354  43.258  0.00  0.00           C  
ATOM    162  HA  ASN A  13      34.542 146.911  43.301  0.00  0.00           H  
ATOM    163  CB  ASN A  13      35.666 145.630  44.610  0.00  0.00           C  
ATOM    164  HB2 ASN A  13      34.694 145.274  44.948  0.00  0.00           H  
ATOM    165  HB3 ASN A  13      36.307 144.762  44.454  0.00  0.00           H  
ATOM    166  CG  ASN A  13      36.295 146.443  45.733  0.00  0.00           C  
ATOM    167  OD1 ASN A  13      37.196 145.968  46.409  0.00  0.00           O  
ATOM    168  ND2 ASN A  13      35.901 147.670  45.975  0.00  0.00           N  
ATOM    169 HD21 ASN A  13      36.340 148.142  46.760  0.00  0.00           H  
ATOM    170 HD22 ASN A  13      35.030 148.031  45.582  0.00  0.00           H  
ATOM    171  C   ASN A  13      36.601 147.367  42.941  0.00  0.00           C  
ATOM    172  O   ASN A  13      37.744 146.997  42.663  0.00  0.00           O  
ATOM    173  N   ARG A  14      36.283 148.667  43.016  0.00  0.00           N  
ATOM    174  H   ARG A  14      35.316 148.903  43.207  0.00  0.00           H  
ATOM    175  CA  ARG A  14      37.185 149.767  42.627  0.00  0.00           C  
ATOM    176  HA  ARG A  14      37.521 149.556  41.609  0.00  0.00           H  
ATOM    177  CB  ARG A  14      36.396 151.086  42.549  0.00  0.00           C  
ATOM    178  HB2 ARG A  14      37.078 151.869  42.219  0.00  0.00           H  
ATOM    179  HB3 ARG A  14      35.632 150.968  41.778  0.00  0.00           H  
ATOM    180  CG  ARG A  14      35.711 151.550  43.847  0.00  0.00           C  
ATOM    181  HG2 ARG A  14      35.084 150.752  44.240  0.00  0.00           H  
ATOM    182  HG3 ARG A  14      36.462 151.803  44.594  0.00  0.00           H  
ATOM    183  CD  ARG A  14      34.836 152.776  43.540  0.00  0.00           C  
ATOM    184  HD2 ARG A  14      35.485 153.604  43.262  0.00  0.00           H  
ATOM    185  HD3 ARG A  14      34.187 152.541  42.695  0.00  0.00           H  
ATOM    186  NE  ARG A  14      33.991 153.169  44.679  0.00  0.00           N  
ATOM    187  HE  ARG A  14      33.747 152.439  45.337  0.00  0.00           H  
ATOM    188  CZ  ARG A  14      33.476 154.360  44.919  0.00  0.00           C  
ATOM    189  NH1 ARG A  14      33.670 155.376  44.133  0.00  0.00           N  
ATOM    190 HH11 ARG A  14      34.076 155.216  43.222  0.00  0.00           H  
ATOM    191 HH12 ARG A  14      33.218 156.262  44.326  0.00  0.00           H  
ATOM    192  NH2 ARG A  14      32.750 154.565  45.974  0.00  0.00           N  
ATOM    193 HH21 ARG A  14      32.543 153.818  46.621  0.00  0.00           H  
ATOM    194 HH22 ARG A  14      32.390 155.501  46.151  0.00  0.00           H  
ATOM    195  C   ARG A  14      38.484 149.907  43.433  0.00  0.00           C  
ATOM    196  O   ARG A  14      39.386 150.601  42.972  0.00  0.00           O  
ATOM    197  N   ASN A  15      38.631 149.221  44.571  0.00  0.00           N  
ATOM    198  H   ASN A  15      37.846 148.679  44.898  0.00  0.00           H  
ATOM    199  CA  ASN A  15      39.915 149.108  45.284  0.00  0.00           C  
ATOM    200  HA  ASN A  15      40.382 150.093  45.322  0.00  0.00           H  
ATOM    201  CB  ASN A  15      39.666 148.623  46.724  0.00  0.00           C  
ATOM    202  HB2 ASN A  15      39.264 147.611  46.703  0.00  0.00           H  
ATOM    203  HB3 ASN A  15      40.616 148.587  47.257  0.00  0.00           H  
ATOM    204  CG  ASN A  15      38.724 149.496  47.524  0.00  0.00           C  
ATOM    205  OD1 ASN A  15      37.606 149.109  47.836  0.00  0.00           O  
ATOM    206  ND2 ASN A  15      39.126 150.700  47.850  0.00  0.00           N  
ATOM    207 HD21 ASN A  15      38.556 151.260  48.477  0.00  0.00           H  
ATOM    208 HD22 ASN A  15      40.031 151.055  47.567  0.00  0.00           H  
ATOM    209  C   ASN A  15      40.924 148.153  44.609  0.00  0.00           C  
ATOM    210  O   ASN A  15      42.110 148.188  44.939  0.00  0.00           O  
ATOM    211  N   GLU A  16      40.469 147.249  43.736  0.00  0.00           N  
ATOM    212  H   GLU A  16      39.485 147.265  43.493  0.00  0.00           H  
ATOM    213  CA  GLU A  16      41.256 146.107  43.250  0.00  0.00           C  
ATOM    214  HA  GLU A  16      41.876 145.753  44.072  0.00  0.00           H  
ATOM    215  CB  GLU A  16      40.319 144.949  42.871  0.00  0.00           C  
ATOM    216  HB2 GLU A  16      39.611 145.285  42.118  0.00  0.00           H  
ATOM    217  HB3 GLU A  16      40.898 144.140  42.430  0.00  0.00           H  
ATOM    218  CG  GLU A  16      39.537 144.416  44.085  0.00  0.00           C  
ATOM    219  HG2 GLU A  16      39.076 145.244  44.623  0.00  0.00           H  
ATOM    220  HG3 GLU A  16      38.726 143.786  43.732  0.00  0.00           H  
ATOM    221  CD  GLU A  16      40.407 143.601  45.046  0.00  0.00           C  
ATOM    222  OE1 GLU A  16      40.050 143.491  46.242  0.00  0.00           O  
ATOM    223  OE2 GLU A  16      41.451 143.048  44.630  0.00  0.00           O  
ATOM    224  C   GLU A  16      42.214 146.465  42.101  0.00  0.00           C  
ATOM    225  O   GLU A  16      41.838 147.161  41.149  0.00  0.00           O  
ATOM    226  N   LEU A  17      43.449 145.958  42.185  0.00  0.00           N  
ATOM    227  H   LEU A  17      43.651 145.337  42.964  0.00  0.00           H  
ATOM    228  CA  LEU A  17      44.578 146.250  41.291  0.00  0.00           C  
ATOM    229  HA  LEU A  17      44.459 147.266  40.912  0.00  0.00           H  
ATOM    230  CB  LEU A  17      45.899 146.197  42.095  0.00  0.00           C  
ATOM    231  HB2 LEU A  17      46.085 145.159  42.377  0.00  0.00           H  
ATOM    232  HB3 LEU A  17      46.708 146.518  41.440  0.00  0.00           H  
ATOM    233  CG  LEU A  17      45.955 147.051  43.378  0.00  0.00           C  
ATOM    234  HG  LEU A  17      45.172 146.732  44.061  0.00  0.00           H  
ATOM    235  CD1 LEU A  17      47.300 146.860  44.080  0.00  0.00           C  
ATOM    236 HD11 LEU A  17      47.320 147.438  45.003  0.00  0.00           H  
ATOM    237 HD12 LEU A  17      47.438 145.806  44.320  0.00  0.00           H  
ATOM    238 HD13 LEU A  17      48.112 147.185  43.429  0.00  0.00           H  
ATOM    239  CD2 LEU A  17      45.779 148.544  43.101  0.00  0.00           C  
ATOM    240 HD21 LEU A  17      45.823 149.097  44.035  0.00  0.00           H  
ATOM    241 HD22 LEU A  17      46.565 148.894  42.432  0.00  0.00           H  
ATOM    242 HD23 LEU A  17      44.809 148.717  42.639  0.00  0.00           H  
ATOM    243  C   LEU A  17      44.592 145.326  40.054  0.00  0.00           C  
ATOM    244  O   LEU A  17      45.578 144.636  39.776  0.00  0.00           O  
ATOM    245  N   VAL A  18      43.469 145.274  39.333  0.00  0.00           N  
ATOM    246  H   VAL A  18      42.703 145.868  39.626  0.00  0.00           H  
ATOM    247  CA  VAL A  18      43.236 144.376  38.185  0.00  0.00           C  
ATOM    248  HA  VAL A  18      44.191 144.206  37.691  0.00  0.00           H  
ATOM    249  CB  VAL A  18      42.738 142.997  38.675  0.00  0.00           C  
ATOM    250  HB  VAL A  18      43.475 142.606  39.376  0.00  0.00           H  
ATOM    251  CG1 VAL A  18      41.402 143.083  39.419  0.00  0.00           C  
ATOM    252 HG11 VAL A  18      40.628 143.489  38.772  0.00  0.00           H  
ATOM    253 HG12 VAL A  18      41.116 142.087  39.760  0.00  0.00           H  
ATOM    254 HG13 VAL A  18      41.510 143.723  40.291  0.00  0.00           H  
ATOM    255  CG2 VAL A  18      42.604 141.972  37.544  0.00  0.00           C  
ATOM    256 HG21 VAL A  18      43.564 141.856  37.042  0.00  0.00           H  
ATOM    257 HG22 VAL A  18      42.323 141.003  37.959  0.00  0.00           H  
ATOM    258 HG23 VAL A  18      41.848 142.280  36.823  0.00  0.00           H  
ATOM    259  C   VAL A  18      42.309 145.030  37.150  0.00  0.00           C  
ATOM    260  O   VAL A  18      41.415 145.808  37.498  0.00  0.00           O  
ATOM    261  N   VAL A  19      42.546 144.759  35.865  0.00  0.00           N  
ATOM    262  H   VAL A  19      43.302 144.114  35.655  0.00  0.00           H  
ATOM    263  CA  VAL A  19      41.895 145.414  34.717  0.00  0.00           C  
ATOM    264  HA  VAL A  19      41.556 146.398  35.032  0.00  0.00           H  
ATOM    265  CB  VAL A  19      42.926 145.630  33.585  0.00  0.00           C  
ATOM    266  HB  VAL A  19      43.419 144.683  33.369  0.00  0.00           H  
ATOM    267  CG1 VAL A  19      42.322 146.154  32.278  0.00  0.00           C  
ATOM    268 HG11 VAL A  19      41.696 147.027  32.467  0.00  0.00           H  
ATOM    269 HG12 VAL A  19      43.119 146.428  31.587  0.00  0.00           H  
ATOM    270 HG13 VAL A  19      41.736 145.369  31.807  0.00  0.00           H  
ATOM    271  CG2 VAL A  19      43.993 146.639  34.017  0.00  0.00           C  
ATOM    272 HG21 VAL A  19      44.765 146.706  33.249  0.00  0.00           H  
ATOM    273 HG22 VAL A  19      43.544 147.620  34.156  0.00  0.00           H  
ATOM    274 HG23 VAL A  19      44.462 146.319  34.945  0.00  0.00           H  
ATOM    275  C   VAL A  19      40.666 144.641  34.223  0.00  0.00           C  
ATOM    276  O   VAL A  19      40.720 143.419  34.052  0.00  0.00           O  
ATOM    277  N   LEU A  20      39.582 145.364  33.915  0.00  0.00           N  
ATOM    278  H   LEU A  20      39.621 146.363  34.088  0.00  0.00           H  
ATOM    279  CA  LEU A  20      38.433 144.860  33.149  0.00  0.00           C  
ATOM    280  HA  LEU A  20      38.021 143.984  33.652  0.00  0.00           H  
ATOM    281  CB  LEU A  20      37.358 145.964  33.109  0.00  0.00           C  
ATOM    282  HB2 LEU A  20      36.953 146.088  34.114  0.00  0.00           H  
ATOM    283  HB3 LEU A  20      37.838 146.901  32.825  0.00  0.00           H  
ATOM    284  CG  LEU A  20      36.197 145.727  32.123  0.00  0.00           C  
ATOM    285  HG  LEU A  20      36.576 145.709  31.101  0.00  0.00           H  
ATOM    286  CD1 LEU A  20      35.470 144.414  32.401  0.00  0.00           C  
ATOM    287 HD11 LEU A  20      34.572 144.361  31.789  0.00  0.00           H  
ATOM    288 HD12 LEU A  20      36.104 143.568  32.148  0.00  0.00           H  
ATOM    289 HD13 LEU A  20      35.200 144.363  33.455  0.00  0.00           H  
ATOM    290  CD2 LEU A  20      35.184 146.865  32.233  0.00  0.00           C  
ATOM    291 HD21 LEU A  20      34.738 146.869  33.226  0.00  0.00           H  
ATOM    292 HD22 LEU A  20      35.682 147.818  32.053  0.00  0.00           H  
ATOM    293 HD23 LEU A  20      34.399 146.733  31.487  0.00  0.00           H  
ATOM    294  C   LEU A  20      38.882 144.451  31.737  0.00  0.00           C  
ATOM    295  O   LEU A  20      39.363 145.293  30.973  0.00  0.00           O  
ATOM    296  N   ARG A  21      38.756 143.167  31.383  0.00  0.00           N  
ATOM    297  H   ARG A  21      38.311 142.523  32.032  0.00  0.00           H  
ATOM    298  CA  ARG A  21      39.399 142.623  30.178  0.00  0.00           C  
ATOM    299  HA  ARG A  21      40.449 142.901  30.264  0.00  0.00           H  
ATOM    300  CB  ARG A  21      39.360 141.088  30.192  0.00  0.00           C  
ATOM    301  HB2 ARG A  21      40.146 140.738  29.525  0.00  0.00           H  
ATOM    302  HB3 ARG A  21      39.601 140.741  31.199  0.00  0.00           H  
ATOM    303  CG  ARG A  21      38.025 140.462  29.747  0.00  0.00           C  
ATOM    304  HG2 ARG A  21      37.206 140.913  30.307  0.00  0.00           H  
ATOM    305  HG3 ARG A  21      37.865 140.656  28.685  0.00  0.00           H  
ATOM    306  CD  ARG A  21      38.006 138.946  29.974  0.00  0.00           C  
ATOM    307  HD2 ARG A  21      38.037 138.753  31.047  0.00  0.00           H  
ATOM    308  HD3 ARG A  21      37.067 138.551  29.584  0.00  0.00           H  
ATOM    309  NE  ARG A  21      39.145 138.278  29.316  0.00  0.00           N  
ATOM    310  HE  ARG A  21      39.942 138.842  29.045  0.00  0.00           H  
ATOM    311  CZ  ARG A  21      39.235 137.017  28.950  0.00  0.00           C  
ATOM    312  NH1 ARG A  21      38.295 136.148  29.136  0.00  0.00           N  
ATOM    313 HH11 ARG A  21      37.458 136.387  29.657  0.00  0.00           H  
ATOM    314 HH12 ARG A  21      38.448 135.208  28.792  0.00  0.00           H  
ATOM    315  NH2 ARG A  21      40.306 136.593  28.360  0.00  0.00           N  
ATOM    316 HH21 ARG A  21      41.080 137.231  28.229  0.00  0.00           H  
ATOM    317 HH22 ARG A  21      40.362 135.622  28.080  0.00  0.00           H  
ATOM    318  C   ARG A  21      38.860 143.237  28.870  0.00  0.00           C  
ATOM    319  O   ARG A  21      37.645 143.415  28.738  0.00  0.00           O  
ATOM    320  N   PRO A  22      39.725 143.534  27.879  0.00  0.00           N  
ATOM    321  CD  PRO A  22      41.173 143.383  27.914  0.00  0.00           C  
ATOM    322  HD2 PRO A  22      41.467 142.367  28.184  0.00  0.00           H  
ATOM    323  HD3 PRO A  22      41.577 144.096  28.630  0.00  0.00           H  
ATOM    324  CG  PRO A  22      41.678 143.726  26.513  0.00  0.00           C  
ATOM    325  HG2 PRO A  22      41.686 142.830  25.892  0.00  0.00           H  
ATOM    326  HG3 PRO A  22      42.668 144.183  26.540  0.00  0.00           H  
ATOM    327  CB  PRO A  22      40.614 144.701  26.010  0.00  0.00           C  
ATOM    328  HB2 PRO A  22      40.585 144.742  24.920  0.00  0.00           H  
ATOM    329  HB3 PRO A  22      40.811 145.693  26.419  0.00  0.00           H  
ATOM    330  CA  PRO A  22      39.317 144.146  26.612  0.00  0.00           C  
ATOM    331  HA  PRO A  22      38.622 144.966  26.794  0.00  0.00           H  
ATOM    332  C   PRO A  22      38.651 143.152  25.650  0.00  0.00           C  
ATOM    333  O   PRO A  22      37.923 143.574  24.754  0.00  0.00           O  
ATOM    334  N   ASP A  23      38.889 141.851  25.818  0.00  0.00           N  
ATOM    335  H   ASP A  23      39.473 141.571  26.591  0.00  0.00           H  
ATOM    336  CA  ASP A  23      38.532 140.796  24.868  0.00  0.00           C  
ATOM    337  HA  ASP A  23      37.617 141.061  24.334  0.00  0.00           H  
ATOM    338  CB  ASP A  23      39.685 140.673  23.858  0.00  0.00           C  
ATOM    339  HB2 ASP A  23      39.781 141.617  23.321  0.00  0.00           H  
ATOM    340  HB3 ASP A  23      40.613 140.510  24.408  0.00  0.00           H  
ATOM    341  CG  ASP A  23      39.518 139.553  22.830  0.00  0.00           C  
ATOM    342  OD1 ASP A  23      40.535 139.175  22.198  0.00  0.00           O  
ATOM    343  OD2 ASP A  23      38.381 139.089  22.594  0.00  0.00           O  
ATOM    344  C   ASP A  23      38.311 139.470  25.611  0.00  0.00           C  
ATOM    345  O   ASP A  23      39.144 139.071  26.424  0.00  0.00           O  
ATOM    346  N   HIS A  24      37.209 138.777  25.328  0.00  0.00           N  
ATOM    347  H   HIS A  24      36.601 139.143  24.604  0.00  0.00           H  
ATOM    348  CA  HIS A  24      36.784 137.544  26.013  0.00  0.00           C  
ATOM    349  HA  HIS A  24      37.284 137.506  26.979  0.00  0.00           H  
ATOM    350  CB  HIS A  24      35.270 137.610  26.298  0.00  0.00           C  
ATOM    351  HB2 HIS A  24      34.727 137.540  25.357  0.00  0.00           H  
ATOM    352  HB3 HIS A  24      34.982 136.757  26.911  0.00  0.00           H  
ATOM    353  CG  HIS A  24      34.835 138.877  27.004  0.00  0.00           C  
ATOM    354  ND1 HIS A  24      34.674 140.127  26.395  0.00  0.00           N  
ATOM    355  CE1 HIS A  24      34.339 140.981  27.375  0.00  0.00           C  
ATOM    356  HE1 HIS A  24      34.142 142.037  27.231  0.00  0.00           H  
ATOM    357  NE2 HIS A  24      34.256 140.333  28.548  0.00  0.00           N  
ATOM    358  HE2 HIS A  24      34.010 140.760  29.440  0.00  0.00           H  
ATOM    359  CD2 HIS A  24      34.560 139.007  28.333  0.00  0.00           C  
ATOM    360  HD2 HIS A  24      34.585 138.219  29.071  0.00  0.00           H  
ATOM    361  C   HIS A  24      37.214 136.259  25.275  0.00  0.00           C  
ATOM    362  O   HIS A  24      36.791 135.158  25.637  0.00  0.00           O  
ATOM    363  N   GLU A  25      38.037 136.394  24.232  0.00  0.00           N  
ATOM    364  H   GLU A  25      38.279 137.335  23.948  0.00  0.00           H  
ATOM    365  CA  GLU A  25      38.609 135.300  23.438  0.00  0.00           C  
ATOM    366  HA  GLU A  25      37.885 134.486  23.401  0.00  0.00           H  
ATOM    367  CB  GLU A  25      38.797 135.811  21.998  0.00  0.00           C  
ATOM    368  HB2 GLU A  25      37.832 136.170  21.644  0.00  0.00           H  
ATOM    369  HB3 GLU A  25      39.491 136.650  22.017  0.00  0.00           H  
ATOM    370  CG  GLU A  25      39.312 134.780  20.984  0.00  0.00           C  
ATOM    371  HG2 GLU A  25      40.283 134.406  21.309  0.00  0.00           H  
ATOM    372  HG3 GLU A  25      38.616 133.940  20.949  0.00  0.00           H  
ATOM    373  CD  GLU A  25      39.467 135.365  19.573  0.00  0.00           C  
ATOM    374  OE1 GLU A  25      40.109 134.712  18.714  0.00  0.00           O  
ATOM    375  OE2 GLU A  25      38.948 136.462  19.260  0.00  0.00           O  
ATOM    376  C   GLU A  25      39.924 134.740  24.026  0.00  0.00           C  
ATOM    377  O   GLU A  25      40.744 135.476  24.588  0.00  0.00           O  
ATOM    378  N   GLY A  26      40.148 133.437  23.832  0.00  0.00           N  
ATOM    379  H   GLY A  26      39.387 132.892  23.433  0.00  0.00           H  
ATOM    380  CA  GLY A  26      41.415 132.732  24.059  0.00  0.00           C  
ATOM    381  HA2 GLY A  26      41.573 132.083  23.201  0.00  0.00           H  
ATOM    382  HA3 GLY A  26      42.240 133.439  24.098  0.00  0.00           H  
ATOM    383  C   GLY A  26      41.468 131.875  25.331  0.00  0.00           C  
ATOM    384  O   GLY A  26      40.587 131.995  26.190  0.00  0.00           O  
ATOM    385  N   PRO A  27      42.476 130.991  25.474  0.00  0.00           N  
ATOM    386  CD  PRO A  27      43.519 130.674  24.508  0.00  0.00           C  
ATOM    387  HD2 PRO A  27      44.387 131.312  24.686  0.00  0.00           H  
ATOM    388  HD3 PRO A  27      43.186 130.776  23.478  0.00  0.00           H  
ATOM    389  CG  PRO A  27      43.879 129.219  24.791  0.00  0.00           C  
ATOM    390  HG2 PRO A  27      44.878 128.967  24.442  0.00  0.00           H  
ATOM    391  HG3 PRO A  27      43.136 128.559  24.339  0.00  0.00           H  
ATOM    392  CB  PRO A  27      43.773 129.158  26.312  0.00  0.00           C  
ATOM    393  HB2 PRO A  27      44.686 129.560  26.754  0.00  0.00           H  
ATOM    394  HB3 PRO A  27      43.595 128.140  26.658  0.00  0.00           H  
ATOM    395  CA  PRO A  27      42.582 130.076  26.610  0.00  0.00           C  
ATOM    396  HA  PRO A  27      41.676 129.470  26.637  0.00  0.00           H  
ATOM    397  C   PRO A  27      42.735 130.807  27.949  0.00  0.00           C  
ATOM    398  O   PRO A  27      43.376 131.862  28.023  0.00  0.00           O  
ATOM    399  N   LYS A  28      42.140 130.237  29.002  0.00  0.00           N  
ATOM    400  H   LYS A  28      41.677 129.352  28.845  0.00  0.00           H  
ATOM    401  CA  LYS A  28      42.086 130.800  30.364  0.00  0.00           C  
ATOM    402  HA  LYS A  28      42.356 131.855  30.314  0.00  0.00           H  
ATOM    403  CB  LYS A  28      40.641 130.699  30.894  0.00  0.00           C  
ATOM    404  HB2 LYS A  28      40.342 129.651  30.937  0.00  0.00           H  
ATOM    405  HB3 LYS A  28      40.612 131.105  31.904  0.00  0.00           H  
ATOM    406  CG  LYS A  28      39.628 131.480  30.039  0.00  0.00           C  
ATOM    407  HG2 LYS A  28      39.945 132.519  29.977  0.00  0.00           H  
ATOM    408  HG3 LYS A  28      39.597 131.069  29.029  0.00  0.00           H  
ATOM    409  CD  LYS A  28      38.217 131.412  30.639  0.00  0.00           C  
ATOM    410  HD2 LYS A  28      37.850 130.390  30.558  0.00  0.00           H  
ATOM    411  HD3 LYS A  28      38.245 131.702  31.691  0.00  0.00           H  
ATOM    412  CE  LYS A  28      37.281 132.364  29.887  0.00  0.00           C  
ATOM    413  HE2 LYS A  28      37.581 133.393  30.104  0.00  0.00           H  
ATOM    414  HE3 LYS A  28      37.396 132.201  28.811  0.00  0.00           H  
ATOM    415  NZ  LYS A  28      35.862 132.162  30.262  0.00  0.00           N  
ATOM    416  HZ1 LYS A  28      35.551 131.230  30.011  0.00  0.00           H  
ATOM    417  HZ2 LYS A  28      35.695 132.311  31.256  0.00  0.00           H  
ATOM    418  HZ3 LYS A  28      35.251 132.810  29.770  0.00  0.00           H  
ATOM    419  C   LYS A  28      43.081 130.109  31.322  0.00  0.00           C  
ATOM    420  O   LYS A  28      43.502 128.985  31.034  0.00  0.00           O  
ATOM    421  N   PRO A  29      43.436 130.717  32.471  0.00  0.00           N  
ATOM    422  CD  PRO A  29      43.237 132.118  32.807  0.00  0.00           C  
ATOM    423  HD2 PRO A  29      42.234 132.255  33.202  0.00  0.00           H  
ATOM    424  HD3 PRO A  29      43.396 132.771  31.950  0.00  0.00           H  
ATOM    425  CG  PRO A  29      44.279 132.421  33.879  0.00  0.00           C  
ATOM    426  HG2 PRO A  29      43.980 133.243  34.526  0.00  0.00           H  
ATOM    427  HG3 PRO A  29      45.233 132.644  33.405  0.00  0.00           H  
ATOM    428  CB  PRO A  29      44.388 131.100  34.636  0.00  0.00           C  
ATOM    429  HB2 PRO A  29      43.576 131.031  35.362  0.00  0.00           H  
ATOM    430  HB3 PRO A  29      45.353 131.001  35.133  0.00  0.00           H  
ATOM    431  CA  PRO A  29      44.206 130.054  33.529  0.00  0.00           C  
ATOM    432  HA  PRO A  29      45.181 129.783  33.125  0.00  0.00           H  
ATOM    433  C   PRO A  29      43.510 128.792  34.059  0.00  0.00           C  
ATOM    434  O   PRO A  29      42.281 128.736  34.110  0.00  0.00           O  
ATOM    435  N   LEU A  30      44.273 127.787  34.494  0.00  0.00           N  
ATOM    436  H   LEU A  30      45.279 127.936  34.505  0.00  0.00           H  
ATOM    437  CA  LEU A  30      43.758 126.452  34.845  0.00  0.00           C  
ATOM    438  HA  LEU A  30      43.257 126.039  33.970  0.00  0.00           H  
ATOM    439  CB  LEU A  30      44.939 125.531  35.210  0.00  0.00           C  
ATOM    440  HB2 LEU A  30      45.445 125.944  36.083  0.00  0.00           H  
ATOM    441  HB3 LEU A  30      44.539 124.554  35.488  0.00  0.00           H  
ATOM    442  CG  LEU A  30      45.983 125.330  34.091  0.00  0.00           C  
ATOM    443  HG  LEU A  30      46.437 126.285  33.834  0.00  0.00           H  
ATOM    444  CD1 LEU A  30      47.089 124.398  34.586  0.00  0.00           C  
ATOM    445 HD11 LEU A  30      47.568 124.831  35.464  0.00  0.00           H  
ATOM    446 HD12 LEU A  30      46.671 123.425  34.844  0.00  0.00           H  
ATOM    447 HD13 LEU A  30      47.841 124.272  33.807  0.00  0.00           H  
ATOM    448  CD2 LEU A  30      45.367 124.729  32.827  0.00  0.00           C  
ATOM    449 HD21 LEU A  30      46.154 124.495  32.109  0.00  0.00           H  
ATOM    450 HD22 LEU A  30      44.823 123.817  33.073  0.00  0.00           H  
ATOM    451 HD23 LEU A  30      44.690 125.444  32.361  0.00  0.00           H  
ATOM    452  C   LEU A  30      42.708 126.477  35.973  0.00  0.00           C  
ATOM    453  O   LEU A  30      41.706 125.761  35.912  0.00  0.00           O  
ATOM    454  N   SER A  31      42.882 127.360  36.957  0.00  0.00           N  
ATOM    455  H   SER A  31      43.753 127.880  36.961  0.00  0.00           H  
ATOM    456  CA  SER A  31      41.902 127.645  38.016  0.00  0.00           C  
ATOM    457  HA  SER A  31      41.704 126.724  38.565  0.00  0.00           H  
ATOM    458  CB  SER A  31      42.486 128.667  39.000  0.00  0.00           C  
ATOM    459  HB2 SER A  31      41.709 128.987  39.698  0.00  0.00           H  
ATOM    460  HB3 SER A  31      43.284 128.189  39.567  0.00  0.00           H  
ATOM    461  OG  SER A  31      43.026 129.798  38.328  0.00  0.00           O  
ATOM    462  HG  SER A  31      43.923 129.520  38.032  0.00  0.00           H  
ATOM    463  C   SER A  31      40.564 128.158  37.468  0.00  0.00           C  
ATOM    464  O   SER A  31      39.508 127.738  37.945  0.00  0.00           O  
ATOM    465  N   GLN A  32      40.595 129.010  36.436  0.00  0.00           N  
ATOM    466  H   GLN A  32      41.501 129.247  36.053  0.00  0.00           H  
ATOM    467  CA  GLN A  32      39.407 129.495  35.728  0.00  0.00           C  
ATOM    468  HA  GLN A  32      38.640 129.744  36.463  0.00  0.00           H  
ATOM    469  CB  GLN A  32      39.730 130.770  34.925  0.00  0.00           C  
ATOM    470  HB2 GLN A  32      40.411 130.518  34.114  0.00  0.00           H  
ATOM    471  HB3 GLN A  32      38.797 131.121  34.480  0.00  0.00           H  
ATOM    472  CG  GLN A  32      40.353 131.923  35.739  0.00  0.00           C  
ATOM    473  HG2 GLN A  32      39.721 132.151  36.593  0.00  0.00           H  
ATOM    474  HG3 GLN A  32      41.331 131.616  36.106  0.00  0.00           H  
ATOM    475  CD  GLN A  32      40.511 133.202  34.917  0.00  0.00           C  
ATOM    476  OE1 GLN A  32      39.761 133.478  33.994  0.00  0.00           O  
ATOM    477  NE2 GLN A  32      41.502 134.024  35.182  0.00  0.00           N  
ATOM    478 HE21 GLN A  32      42.155 133.850  35.937  0.00  0.00           H  
ATOM    479 HE22 GLN A  32      41.664 134.771  34.518  0.00  0.00           H  
ATOM    480  C   GLN A  32      38.816 128.421  34.796  0.00  0.00           C  
ATOM    481  O   GLN A  32      37.597 128.325  34.682  0.00  0.00           O  
ATOM    482  N   VAL A  33      39.633 127.574  34.157  0.00  0.00           N  
ATOM    483  H   VAL A  33      40.634 127.733  34.237  0.00  0.00           H  
ATOM    484  CA  VAL A  33      39.159 126.443  33.325  0.00  0.00           C  
ATOM    485  HA  VAL A  33      38.491 126.834  32.558  0.00  0.00           H  
ATOM    486  CB  VAL A  33      40.347 125.753  32.614  0.00  0.00           C  
ATOM    487  HB  VAL A  33      41.104 125.502  33.354  0.00  0.00           H  
ATOM    488  CG1 VAL A  33      39.960 124.458  31.887  0.00  0.00           C  
ATOM    489 HG11 VAL A  33      39.639 123.699  32.601  0.00  0.00           H  
ATOM    490 HG12 VAL A  33      39.161 124.647  31.171  0.00  0.00           H  
ATOM    491 HG13 VAL A  33      40.826 124.060  31.355  0.00  0.00           H  
ATOM    492  CG2 VAL A  33      40.975 126.688  31.572  0.00  0.00           C  
ATOM    493 HG21 VAL A  33      40.253 126.925  30.791  0.00  0.00           H  
ATOM    494 HG22 VAL A  33      41.307 127.610  32.041  0.00  0.00           H  
ATOM    495 HG23 VAL A  33      41.844 126.208  31.121  0.00  0.00           H  
ATOM    496  C   VAL A  33      38.346 125.436  34.156  0.00  0.00           C  
ATOM    497  O   VAL A  33      37.321 124.927  33.694  0.00  0.00           O  
ATOM    498  N   ASN A  34      38.759 125.196  35.403  0.00  0.00           N  
ATOM    499  H   ASN A  34      39.629 125.629  35.694  0.00  0.00           H  
ATOM    500  CA  ASN A  34      38.081 124.319  36.366  0.00  0.00           C  
ATOM    501  HA  ASN A  34      37.751 123.421  35.840  0.00  0.00           H  
ATOM    502  CB  ASN A  34      39.120 123.890  37.421  0.00  0.00           C  
ATOM    503  HB2 ASN A  34      39.757 124.729  37.701  0.00  0.00           H  
ATOM    504  HB3 ASN A  34      38.614 123.554  38.324  0.00  0.00           H  
ATOM    505  CG  ASN A  34      39.970 122.731  36.927  0.00  0.00           C  
ATOM    506  OD1 ASN A  34      39.592 121.574  37.060  0.00  0.00           O  
ATOM    507  ND2 ASN A  34      41.112 122.993  36.339  0.00  0.00           N  
ATOM    508 HD21 ASN A  34      41.698 122.220  36.042  0.00  0.00           H  
ATOM    509 HD22 ASN A  34      41.412 123.952  36.215  0.00  0.00           H  
ATOM    510  C   ASN A  34      36.800 124.914  37.003  0.00  0.00           C  
ATOM    511  O   ASN A  34      36.084 124.181  37.692  0.00  0.00           O  
ATOM    512  N   SER A  35      36.484 126.193  36.761  0.00  0.00           N  
ATOM    513  H   SER A  35      37.097 126.716  36.151  0.00  0.00           H  
ATOM    514  CA  SER A  35      35.299 126.903  37.280  0.00  0.00           C  
ATOM    515  HA  SER A  35      35.373 126.946  38.367  0.00  0.00           H  
ATOM    516  CB  SER A  35      35.351 128.342  36.742  0.00  0.00           C  
ATOM    517  HB2 SER A  35      36.286 128.804  37.065  0.00  0.00           H  
ATOM    518  HB3 SER A  35      35.337 128.303  35.653  0.00  0.00           H  
ATOM    519  OG  SER A  35      34.280 129.164  37.149  0.00  0.00           O  
ATOM    520  HG  SER A  35      34.122 129.017  38.104  0.00  0.00           H  
ATOM    521  C   SER A  35      33.979 126.198  36.910  0.00  0.00           C  
ATOM    522  O   SER A  35      33.786 125.804  35.757  0.00  0.00           O  
ATOM    523  N   GLN A  36      33.081 125.995  37.885  0.00  0.00           N  
ATOM    524  H   GLN A  36      33.266 126.409  38.788  0.00  0.00           H  
ATOM    525  CA  GLN A  36      31.839 125.215  37.711  0.00  0.00           C  
ATOM    526  HA  GLN A  36      32.102 124.238  37.308  0.00  0.00           H  
ATOM    527  CB  GLN A  36      31.122 125.000  39.056  0.00  0.00           C  
ATOM    528  HB2 GLN A  36      30.959 125.961  39.546  0.00  0.00           H  
ATOM    529  HB3 GLN A  36      30.149 124.556  38.843  0.00  0.00           H  
ATOM    530  CG  GLN A  36      31.873 124.059  40.012  0.00  0.00           C  
ATOM    531  HG2 GLN A  36      32.217 123.184  39.460  0.00  0.00           H  
ATOM    532  HG3 GLN A  36      32.751 124.574  40.404  0.00  0.00           H  
ATOM    533  CD  GLN A  36      31.022 123.561  41.185  0.00  0.00           C  
ATOM    534  OE1 GLN A  36      29.804 123.686  41.256  0.00  0.00           O  
ATOM    535  NE2 GLN A  36      31.634 122.948  42.167  0.00  0.00           N  
ATOM    536 HE21 GLN A  36      32.629 122.748  42.111  0.00  0.00           H  
ATOM    537 HE22 GLN A  36      31.090 122.648  42.963  0.00  0.00           H  
ATOM    538  C   GLN A  36      30.867 125.859  36.710  0.00  0.00           C  
ATOM    539  O   GLN A  36      30.835 127.079  36.558  0.00  0.00           O  
ATOM    540  N   PHE A  37      30.012 125.067  36.056  0.00  0.00           N  
ATOM    541  H   PHE A  37      30.024 124.066  36.219  0.00  0.00           H  
ATOM    542  CA  PHE A  37      29.131 125.576  35.000  0.00  0.00           C  
ATOM    543  HA  PHE A  37      29.768 126.065  34.264  0.00  0.00           H  
ATOM    544  CB  PHE A  37      28.443 124.401  34.294  0.00  0.00           C  
ATOM    545  HB2 PHE A  37      29.199 123.667  34.009  0.00  0.00           H  
ATOM    546  HB3 PHE A  37      27.760 123.920  34.994  0.00  0.00           H  
ATOM    547  CG  PHE A  37      27.684 124.799  33.044  0.00  0.00           C  
ATOM    548  CD1 PHE A  37      28.379 125.321  31.935  0.00  0.00           C  
ATOM    549  HD1 PHE A  37      29.455 125.422  31.967  0.00  0.00           H  
ATOM    550  CE1 PHE A  37      27.675 125.708  30.781  0.00  0.00           C  
ATOM    551  HE1 PHE A  37      28.208 126.110  29.929  0.00  0.00           H  
ATOM    552  CZ  PHE A  37      26.278 125.567  30.729  0.00  0.00           C  
ATOM    553  HZ  PHE A  37      25.741 125.858  29.839  0.00  0.00           H  
ATOM    554  CE2 PHE A  37      25.584 125.035  31.829  0.00  0.00           C  
ATOM    555  HE2 PHE A  37      24.509 124.923  31.790  0.00  0.00           H  
ATOM    556  CD2 PHE A  37      26.287 124.650  32.983  0.00  0.00           C  
ATOM    557  HD2 PHE A  37      25.749 124.232  33.822  0.00  0.00           H  
ATOM    558  C   PHE A  37      28.125 126.643  35.484  0.00  0.00           C  
ATOM    559  O   PHE A  37      27.772 127.533  34.715  0.00  0.00           O  
ATOM    560  N   CYS A  38      27.735 126.652  36.763  0.00  0.00           N  
ATOM    561  H   CYS A  38      28.035 125.894  37.360  0.00  0.00           H  
ATOM    562  CA  CYS A  38      26.982 127.753  37.384  0.00  0.00           C  
ATOM    563  HA  CYS A  38      26.074 127.934  36.807  0.00  0.00           H  
ATOM    564  CB  CYS A  38      26.567 127.304  38.795  0.00  0.00           C  
ATOM    565  HB2 CYS A  38      26.063 128.124  39.310  0.00  0.00           H  
ATOM    566  HB3 CYS A  38      25.866 126.473  38.706  0.00  0.00           H  
ATOM    567  SG  CYS A  38      28.008 126.765  39.767  0.00  0.00           S  
ATOM    568  HG  CYS A  38      27.338 126.105  40.726  0.00  0.00           H  
ATOM    569  C   CYS A  38      27.770 129.086  37.410  0.00  0.00           C  
ATOM    570  O   CYS A  38      27.217 130.154  37.143  0.00  0.00           O  
ATOM    571  N   GLN A  39      29.083 129.032  37.649  0.00  0.00           N  
ATOM    572  H   GLN A  39      29.498 128.121  37.794  0.00  0.00           H  
ATOM    573  CA  GLN A  39      29.990 130.184  37.590  0.00  0.00           C  
ATOM    574  HA  GLN A  39      29.551 131.007  38.145  0.00  0.00           H  
ATOM    575  CB  GLN A  39      31.328 129.836  38.265  0.00  0.00           C  
ATOM    576  HB2 GLN A  39      31.785 129.031  37.698  0.00  0.00           H  
ATOM    577  HB3 GLN A  39      31.989 130.702  38.211  0.00  0.00           H  
ATOM    578  CG  GLN A  39      31.206 129.399  39.742  0.00  0.00           C  
ATOM    579  HG2 GLN A  39      31.007 130.277  40.358  0.00  0.00           H  
ATOM    580  HG3 GLN A  39      30.368 128.715  39.864  0.00  0.00           H  
ATOM    581  CD  GLN A  39      32.448 128.683  40.277  0.00  0.00           C  
ATOM    582  OE1 GLN A  39      33.457 128.508  39.607  0.00  0.00           O  
ATOM    583  NE2 GLN A  39      32.430 128.215  41.504  0.00  0.00           N  
ATOM    584 HE21 GLN A  39      31.602 128.293  42.089  0.00  0.00           H  
ATOM    585 HE22 GLN A  39      33.276 127.805  41.874  0.00  0.00           H  
ATOM    586  C   GLN A  39      30.177 130.661  36.137  0.00  0.00           C  
ATOM    587  O   GLN A  39      30.123 131.865  35.877  0.00  0.00           O  
ATOM    588  N   ILE A  40      30.268 129.735  35.170  0.00  0.00           N  
ATOM    589  H   ILE A  40      30.358 128.766  35.462  0.00  0.00           H  
ATOM    590  CA  ILE A  40      30.246 130.039  33.723  0.00  0.00           C  
ATOM    591  HA  ILE A  40      31.037 130.759  33.512  0.00  0.00           H  
ATOM    592  CB  ILE A  40      30.517 128.762  32.884  0.00  0.00           C  
ATOM    593  HB  ILE A  40      29.701 128.064  33.065  0.00  0.00           H  
ATOM    594  CG2 ILE A  40      30.508 129.065  31.374  0.00  0.00           C  
ATOM    595 HG21 ILE A  40      31.212 129.865  31.144  0.00  0.00           H  
ATOM    596 HG22 ILE A  40      30.785 128.170  30.817  0.00  0.00           H  
ATOM    597 HG23 ILE A  40      29.510 129.368  31.055  0.00  0.00           H  
ATOM    598  CG1 ILE A  40      31.824 128.025  33.262  0.00  0.00           C  
ATOM    599 HG12 ILE A  40      31.763 127.691  34.295  0.00  0.00           H  
ATOM    600 HG13 ILE A  40      31.910 127.127  32.649  0.00  0.00           H  
ATOM    601  CD1 ILE A  40      33.115 128.836  33.108  0.00  0.00           C  
ATOM    602 HD11 ILE A  40      33.081 129.723  33.740  0.00  0.00           H  
ATOM    603 HD12 ILE A  40      33.958 128.219  33.419  0.00  0.00           H  
ATOM    604 HD13 ILE A  40      33.262 129.131  32.070  0.00  0.00           H  
ATOM    605  C   ILE A  40      28.918 130.704  33.306  0.00  0.00           C  
ATOM    606  O   ILE A  40      28.920 131.688  32.566  0.00  0.00           O  
ATOM    607  N   CYS A  41      27.785 130.231  33.839  0.00  0.00           N  
ATOM    608  H   CYS A  41      27.843 129.385  34.394  0.00  0.00           H  
ATOM    609  CA  CYS A  41      26.456 130.834  33.665  0.00  0.00           C  
ATOM    610  HA  CYS A  41      26.296 131.012  32.600  0.00  0.00           H  
ATOM    611  CB  CYS A  41      25.374 129.856  34.154  0.00  0.00           C  
ATOM    612  HB2 CYS A  41      25.578 129.557  35.184  0.00  0.00           H  
ATOM    613  HB3 CYS A  41      24.403 130.354  34.134  0.00  0.00           H  
ATOM    614  SG  CYS A  41      25.286 128.393  33.081  0.00  0.00           S  
ATOM    615  HG  CYS A  41      26.482 127.876  33.417  0.00  0.00           H  
ATOM    616  C   CYS A  41      26.290 132.203  34.357  0.00  0.00           C  
ATOM    617  O   CYS A  41      25.249 132.840  34.185  0.00  0.00           O  
ATOM    618  N   GLY A  42      27.282 132.675  35.119  0.00  0.00           N  
ATOM    619  H   GLY A  42      28.108 132.100  35.224  0.00  0.00           H  
ATOM    620  CA  GLY A  42      27.348 134.045  35.637  0.00  0.00           C  
ATOM    621  HA2 GLY A  42      28.045 134.607  35.019  0.00  0.00           H  
ATOM    622  HA3 GLY A  42      26.373 134.524  35.551  0.00  0.00           H  
ATOM    623  C   GLY A  42      27.784 134.184  37.097  0.00  0.00           C  
ATOM    624  O   GLY A  42      27.988 135.309  37.552  0.00  0.00           O  
ATOM    625  N   ASP A  43      27.890 133.094  37.862  0.00  0.00           N  
ATOM    626  H   ASP A  43      27.662 132.195  37.449  0.00  0.00           H  
ATOM    627  CA  ASP A  43      28.135 133.134  39.317  0.00  0.00           C  
ATOM    628  HA  ASP A  43      27.621 134.011  39.706  0.00  0.00           H  
ATOM    629  CB  ASP A  43      27.485 131.925  40.023  0.00  0.00           C  
ATOM    630  HB2 ASP A  43      28.003 131.012  39.731  0.00  0.00           H  
ATOM    631  HB3 ASP A  43      27.611 132.047  41.099  0.00  0.00           H  
ATOM    632  CG  ASP A  43      25.985 131.751  39.767  0.00  0.00           C  
ATOM    633  OD1 ASP A  43      25.308 132.708  39.311  0.00  0.00           O  
ATOM    634  OD2 ASP A  43      25.460 130.652  40.074  0.00  0.00           O  
ATOM    635  C   ASP A  43      29.608 133.344  39.741  0.00  0.00           C  
ATOM    636  O   ASP A  43      29.941 133.150  40.907  0.00  0.00           O  
ATOM    637  N   ASP A  44      30.508 133.768  38.847  0.00  0.00           N  
ATOM    638  H   ASP A  44      30.209 133.954  37.899  0.00  0.00           H  
ATOM    639  CA  ASP A  44      31.843 134.251  39.250  0.00  0.00           C  
ATOM    640  HA  ASP A  44      32.221 133.602  40.041  0.00  0.00           H  
ATOM    641  CB  ASP A  44      32.847 134.168  38.086  0.00  0.00           C  
ATOM    642  HB2 ASP A  44      33.839 134.405  38.472  0.00  0.00           H  
ATOM    643  HB3 ASP A  44      32.873 133.139  37.723  0.00  0.00           H  
ATOM    644  CG  ASP A  44      32.555 135.091  36.899  0.00  0.00           C  
ATOM    645  OD1 ASP A  44      33.503 135.439  36.154  0.00  0.00           O  
ATOM    646  OD2 ASP A  44      31.380 135.437  36.637  0.00  0.00           O  
ATOM    647  C   ASP A  44      31.818 135.681  39.835  0.00  0.00           C  
ATOM    648  O   ASP A  44      32.786 136.094  40.474  0.00  0.00           O  
ATOM    649  N   VAL A  45      30.727 136.434  39.641  0.00  0.00           N  
ATOM    650  H   VAL A  45      29.971 136.028  39.106  0.00  0.00           H  
ATOM    651  CA  VAL A  45      30.562 137.824  40.104  0.00  0.00           C  
ATOM    652  HA  VAL A  45      31.309 138.008  40.875  0.00  0.00           H  
ATOM    653  CB  VAL A  45      30.840 138.814  38.948  0.00  0.00           C  
ATOM    654  HB  VAL A  45      31.699 138.448  38.385  0.00  0.00           H  
ATOM    655  CG1 VAL A  45      29.662 138.940  37.980  0.00  0.00           C  
ATOM    656 HG11 VAL A  45      29.321 137.947  37.700  0.00  0.00           H  
ATOM    657 HG12 VAL A  45      28.839 139.485  38.442  0.00  0.00           H  
ATOM    658 HG13 VAL A  45      29.976 139.479  37.086  0.00  0.00           H  
ATOM    659  CG2 VAL A  45      31.182 140.227  39.431  0.00  0.00           C  
ATOM    660 HG21 VAL A  45      30.384 140.634  40.050  0.00  0.00           H  
ATOM    661 HG22 VAL A  45      32.106 140.198  39.999  0.00  0.00           H  
ATOM    662 HG23 VAL A  45      31.337 140.883  38.574  0.00  0.00           H  
ATOM    663  C   VAL A  45      29.189 138.042  40.749  0.00  0.00           C  
ATOM    664  O   VAL A  45      28.178 137.467  40.327  0.00  0.00           O  
ATOM    665  N   GLY A  46      29.129 138.905  41.758  0.00  0.00           N  
ATOM    666  H   GLY A  46      29.990 139.331  42.083  0.00  0.00           H  
ATOM    667  CA  GLY A  46      27.899 139.291  42.454  0.00  0.00           C  
ATOM    668  HA2 GLY A  46      27.094 139.424  41.732  0.00  0.00           H  
ATOM    669  HA3 GLY A  46      27.607 138.508  43.153  0.00  0.00           H  
ATOM    670  C   GLY A  46      28.073 140.598  43.223  0.00  0.00           C  
ATOM    671  O   GLY A  46      29.195 141.069  43.411  0.00  0.00           O  
ATOM    672  N   VAL A  47      26.964 141.220  43.624  0.00  0.00           N  
ATOM    673  H   VAL A  47      26.075 140.766  43.471  0.00  0.00           H  
ATOM    674  CA  VAL A  47      26.981 142.471  44.401  0.00  0.00           C  
ATOM    675  HA  VAL A  47      27.840 143.043  44.073  0.00  0.00           H  
ATOM    676  CB  VAL A  47      25.742 143.355  44.156  0.00  0.00           C  
ATOM    677  HB  VAL A  47      25.744 144.154  44.897  0.00  0.00           H  
ATOM    678  CG1 VAL A  47      25.785 144.023  42.781  0.00  0.00           C  
ATOM    679 HG11 VAL A  47      26.709 144.588  42.670  0.00  0.00           H  
ATOM    680 HG12 VAL A  47      25.716 143.272  41.995  0.00  0.00           H  
ATOM    681 HG13 VAL A  47      24.944 144.709  42.683  0.00  0.00           H  
ATOM    682  CG2 VAL A  47      24.423 142.592  44.282  0.00  0.00           C  
ATOM    683 HG21 VAL A  47      24.372 142.093  45.249  0.00  0.00           H  
ATOM    684 HG22 VAL A  47      23.589 143.290  44.204  0.00  0.00           H  
ATOM    685 HG23 VAL A  47      24.327 141.852  43.488  0.00  0.00           H  
ATOM    686  C   VAL A  47      27.153 142.221  45.901  0.00  0.00           C  
ATOM    687  O   VAL A  47      26.633 141.240  46.441  0.00  0.00           O  
ATOM    688  N   THR A  48      27.823 143.146  46.592  0.00  0.00           N  
ATOM    689  H   THR A  48      28.295 143.878  46.069  0.00  0.00           H  
ATOM    690  CA  THR A  48      27.762 143.294  48.058  0.00  0.00           C  
ATOM    691  HA  THR A  48      28.037 142.347  48.520  0.00  0.00           H  
ATOM    692  CB  THR A  48      28.733 144.384  48.556  0.00  0.00           C  
ATOM    693  HB  THR A  48      28.671 144.430  49.643  0.00  0.00           H  
ATOM    694  CG2 THR A  48      30.188 144.117  48.189  0.00  0.00           C  
ATOM    695 HG21 THR A  48      30.324 144.161  47.110  0.00  0.00           H  
ATOM    696 HG22 THR A  48      30.823 144.867  48.661  0.00  0.00           H  
ATOM    697 HG23 THR A  48      30.483 143.133  48.554  0.00  0.00           H  
ATOM    698  OG1 THR A  48      28.369 145.650  48.043  0.00  0.00           O  
ATOM    699  HG1 THR A  48      29.082 146.273  48.267  0.00  0.00           H  
ATOM    700  C   THR A  48      26.350 143.666  48.531  0.00  0.00           C  
ATOM    701  O   THR A  48      25.505 144.093  47.737  0.00  0.00           O  
ATOM    702  N   VAL A  49      26.102 143.614  49.845  0.00  0.00           N  
ATOM    703  H   VAL A  49      26.803 143.210  50.456  0.00  0.00           H  
ATOM    704  CA  VAL A  49      24.896 144.219  50.456  0.00  0.00           C  
ATOM    705  HA  VAL A  49      24.034 143.889  49.875  0.00  0.00           H  
ATOM    706  CB  VAL A  49      24.659 143.745  51.905  0.00  0.00           C  
ATOM    707  HB  VAL A  49      23.793 144.271  52.305  0.00  0.00           H  
ATOM    708  CG1 VAL A  49      24.320 142.256  51.950  0.00  0.00           C  
ATOM    709 HG11 VAL A  49      23.481 142.044  51.288  0.00  0.00           H  
ATOM    710 HG12 VAL A  49      25.179 141.666  51.646  0.00  0.00           H  
ATOM    711 HG13 VAL A  49      24.044 141.985  52.966  0.00  0.00           H  
ATOM    712  CG2 VAL A  49      25.842 144.025  52.835  0.00  0.00           C  
ATOM    713 HG21 VAL A  49      26.091 145.084  52.800  0.00  0.00           H  
ATOM    714 HG22 VAL A  49      25.570 143.765  53.859  0.00  0.00           H  
ATOM    715 HG23 VAL A  49      26.709 143.435  52.543  0.00  0.00           H  
ATOM    716  C   VAL A  49      24.871 145.756  50.381  0.00  0.00           C  
ATOM    717  O   VAL A  49      23.908 146.367  50.829  0.00  0.00           O  
ATOM    718  N   ASP A  50      25.882 146.399  49.790  0.00  0.00           N  
ATOM    719  H   ASP A  50      26.655 145.849  49.442  0.00  0.00           H  
ATOM    720  CA  ASP A  50      25.871 147.824  49.430  0.00  0.00           C  
ATOM    721  HA  ASP A  50      24.974 148.284  49.840  0.00  0.00           H  
ATOM    722  CB  ASP A  50      27.061 148.540  50.077  0.00  0.00           C  
ATOM    723  HB2 ASP A  50      27.971 148.129  49.656  0.00  0.00           H  
ATOM    724  HB3 ASP A  50      27.015 149.603  49.837  0.00  0.00           H  
ATOM    725  CG  ASP A  50      27.111 148.406  51.594  0.00  0.00           C  
ATOM    726  OD1 ASP A  50      26.059 148.564  52.258  0.00  0.00           O  
ATOM    727  OD2 ASP A  50      28.230 148.208  52.135  0.00  0.00           O  
ATOM    728  C   ASP A  50      25.794 148.063  47.907  0.00  0.00           C  
ATOM    729  O   ASP A  50      25.990 149.191  47.452  0.00  0.00           O  
ATOM    730  N   GLY A  51      25.480 147.030  47.114  0.00  0.00           N  
ATOM    731  H   GLY A  51      25.354 146.120  47.544  0.00  0.00           H  
ATOM    732  CA  GLY A  51      25.194 147.143  45.679  0.00  0.00           C  
ATOM    733  HA2 GLY A  51      24.628 146.264  45.372  0.00  0.00           H  
ATOM    734  HA3 GLY A  51      24.570 148.021  45.509  0.00  0.00           H  
ATOM    735  C   GLY A  51      26.419 147.251  44.763  0.00  0.00           C  
ATOM    736  O   GLY A  51      26.297 147.781  43.656  0.00  0.00           O  
ATOM    737  N   GLU A  52      27.600 146.815  45.209  0.00  0.00           N  
ATOM    738  H   GLU A  52      27.637 146.420  46.143  0.00  0.00           H  
ATOM    739  CA  GLU A  52      28.870 146.892  44.465  0.00  0.00           C  
ATOM    740  HA  GLU A  52      28.773 147.581  43.624  0.00  0.00           H  
ATOM    741  CB  GLU A  52      29.941 147.449  45.412  0.00  0.00           C  
ATOM    742  HB2 GLU A  52      29.601 148.411  45.791  0.00  0.00           H  
ATOM    743  HB3 GLU A  52      30.061 146.760  46.247  0.00  0.00           H  
ATOM    744  CG  GLU A  52      31.305 147.641  44.746  0.00  0.00           C  
ATOM    745  HG2 GLU A  52      31.684 146.675  44.410  0.00  0.00           H  
ATOM    746  HG3 GLU A  52      31.161 148.284  43.878  0.00  0.00           H  
ATOM    747  CD  GLU A  52      32.348 148.276  45.673  0.00  0.00           C  
ATOM    748  OE1 GLU A  52      33.421 148.689  45.168  0.00  0.00           O  
ATOM    749  OE2 GLU A  52      32.150 148.352  46.910  0.00  0.00           O  
ATOM    750  C   GLU A  52      29.292 145.522  43.913  0.00  0.00           C  
ATOM    751  O   GLU A  52      29.449 144.581  44.692  0.00  0.00           O  
ATOM    752  N   LEU A  53      29.499 145.393  42.597  0.00  0.00           N  
ATOM    753  H   LEU A  53      29.430 146.220  42.009  0.00  0.00           H  
ATOM    754  CA  LEU A  53      29.937 144.135  41.973  0.00  0.00           C  
ATOM    755  HA  LEU A  53      29.301 143.336  42.346  0.00  0.00           H  
ATOM    756  CB  LEU A  53      29.801 144.199  40.436  0.00  0.00           C  
ATOM    757  HB2 LEU A  53      30.234 145.139  40.091  0.00  0.00           H  
ATOM    758  HB3 LEU A  53      30.392 143.393  39.996  0.00  0.00           H  
ATOM    759  CG  LEU A  53      28.362 144.077  39.898  0.00  0.00           C  
ATOM    760  HG  LEU A  53      27.721 144.800  40.403  0.00  0.00           H  
ATOM    761  CD1 LEU A  53      28.331 144.359  38.397  0.00  0.00           C  
ATOM    762 HD11 LEU A  53      28.696 145.365  38.202  0.00  0.00           H  
ATOM    763 HD12 LEU A  53      28.947 143.638  37.860  0.00  0.00           H  
ATOM    764 HD13 LEU A  53      27.306 144.293  38.034  0.00  0.00           H  
ATOM    765  CD2 LEU A  53      27.793 142.668  40.088  0.00  0.00           C  
ATOM    766 HD21 LEU A  53      28.400 141.939  39.551  0.00  0.00           H  
ATOM    767 HD22 LEU A  53      27.768 142.411  41.141  0.00  0.00           H  
ATOM    768 HD23 LEU A  53      26.774 142.634  39.701  0.00  0.00           H  
ATOM    769  C   LEU A  53      31.380 143.776  42.358  0.00  0.00           C  
ATOM    770  O   LEU A  53      32.288 144.602  42.230  0.00  0.00           O  
ATOM    771  N   PHE A  54      31.599 142.518  42.749  0.00  0.00           N  
ATOM    772  H   PHE A  54      30.795 141.913  42.890  0.00  0.00           H  
ATOM    773  CA  PHE A  54      32.923 141.942  42.987  0.00  0.00           C  
ATOM    774  HA  PHE A  54      33.634 142.516  42.398  0.00  0.00           H  
ATOM    775  CB  PHE A  54      33.323 142.100  44.462  0.00  0.00           C  
ATOM    776  HB2 PHE A  54      34.399 141.936  44.537  0.00  0.00           H  
ATOM    777  HB3 PHE A  54      33.143 143.131  44.770  0.00  0.00           H  
ATOM    778  CG  PHE A  54      32.629 141.167  45.442  0.00  0.00           C  
ATOM    779  CD1 PHE A  54      31.337 141.463  45.916  0.00  0.00           C  
ATOM    780  HD1 PHE A  54      30.815 142.339  45.552  0.00  0.00           H  
ATOM    781  CE1 PHE A  54      30.717 140.620  46.856  0.00  0.00           C  
ATOM    782  HE1 PHE A  54      29.723 140.850  47.215  0.00  0.00           H  
ATOM    783  CZ  PHE A  54      31.389 139.479  47.329  0.00  0.00           C  
ATOM    784  HZ  PHE A  54      30.914 138.830  48.050  0.00  0.00           H  
ATOM    785  CE2 PHE A  54      32.672 139.170  46.846  0.00  0.00           C  
ATOM    786  HE2 PHE A  54      33.187 138.289  47.201  0.00  0.00           H  
ATOM    787  CD2 PHE A  54      33.289 140.010  45.902  0.00  0.00           C  
ATOM    788  HD2 PHE A  54      34.276 139.766  45.534  0.00  0.00           H  
ATOM    789  C   PHE A  54      33.017 140.483  42.512  0.00  0.00           C  
ATOM    790  O   PHE A  54      32.081 139.692  42.677  0.00  0.00           O  
ATOM    791  N   VAL A  55      34.157 140.134  41.912  0.00  0.00           N  
ATOM    792  H   VAL A  55      34.879 140.842  41.832  0.00  0.00           H  
ATOM    793  CA  VAL A  55      34.510 138.778  41.467  0.00  0.00           C  
ATOM    794  HA  VAL A  55      33.609 138.294  41.097  0.00  0.00           H  
ATOM    795  CB  VAL A  55      35.526 138.820  40.306  0.00  0.00           C  
ATOM    796  HB  VAL A  55      36.390 139.415  40.607  0.00  0.00           H  
ATOM    797  CG1 VAL A  55      36.023 137.430  39.887  0.00  0.00           C  
ATOM    798 HG11 VAL A  55      36.664 137.516  39.012  0.00  0.00           H  
ATOM    799 HG12 VAL A  55      36.606 136.975  40.688  0.00  0.00           H  
ATOM    800 HG13 VAL A  55      35.181 136.785  39.640  0.00  0.00           H  
ATOM    801  CG2 VAL A  55      34.890 139.470  39.070  0.00  0.00           C  
ATOM    802 HG21 VAL A  55      34.013 138.901  38.765  0.00  0.00           H  
ATOM    803 HG22 VAL A  55      34.601 140.497  39.292  0.00  0.00           H  
ATOM    804 HG23 VAL A  55      35.603 139.482  38.247  0.00  0.00           H  
ATOM    805  C   VAL A  55      35.032 137.957  42.647  0.00  0.00           C  
ATOM    806  O   VAL A  55      35.850 138.442  43.436  0.00  0.00           O  
ATOM    807  N   ALA A  56      34.568 136.714  42.767  0.00  0.00           N  
ATOM    808  H   ALA A  56      33.949 136.365  42.040  0.00  0.00           H  
ATOM    809  CA  ALA A  56      34.856 135.825  43.891  0.00  0.00           C  
ATOM    810  HA  ALA A  56      35.377 136.387  44.667  0.00  0.00           H  
ATOM    811  CB  ALA A  56      33.516 135.366  44.480  0.00  0.00           C  
ATOM    812  HB1 ALA A  56      32.932 136.236  44.785  0.00  0.00           H  
ATOM    813  HB2 ALA A  56      32.955 134.803  43.732  0.00  0.00           H  
ATOM    814  HB3 ALA A  56      33.687 134.728  45.346  0.00  0.00           H  
ATOM    815  C   ALA A  56      35.760 134.633  43.520  0.00  0.00           C  
ATOM    816  O   ALA A  56      35.922 134.270  42.352  0.00  0.00           O  
ATOM    817  N   CYS A  57      36.326 133.996  44.545  0.00  0.00           N  
ATOM    818  H   CYS A  57      36.212 134.397  45.469  0.00  0.00           H  
ATOM    819  CA  CYS A  57      36.976 132.690  44.463  0.00  0.00           C  
ATOM    820  HA  CYS A  57      37.764 132.737  43.711  0.00  0.00           H  
ATOM    821  CB  CYS A  57      37.643 132.443  45.825  0.00  0.00           C  
ATOM    822  HB2 CYS A  57      38.453 133.164  45.945  0.00  0.00           H  
ATOM    823  HB3 CYS A  57      36.918 132.613  46.619  0.00  0.00           H  
ATOM    824  SG  CYS A  57      38.316 130.767  45.997  0.00  0.00           S  
ATOM    825  HG  CYS A  57      39.183 130.847  44.969  0.00  0.00           H  
ATOM    826  C   CYS A  57      35.988 131.583  44.021  0.00  0.00           C  
ATOM    827  O   CYS A  57      34.792 131.627  44.323  0.00  0.00           O  
ATOM    828  N   PHE A  58      36.490 130.590  43.283  0.00  0.00           N  
ATOM    829  H   PHE A  58      37.483 130.620  43.069  0.00  0.00           H  
ATOM    830  CA  PHE A  58      35.700 129.487  42.716  0.00  0.00           C  
ATOM    831  HA  PHE A  58      34.730 129.877  42.408  0.00  0.00           H  
ATOM    832  CB  PHE A  58      36.424 128.947  41.472  0.00  0.00           C  
ATOM    833  HB2 PHE A  58      37.339 128.449  41.798  0.00  0.00           H  
ATOM    834  HB3 PHE A  58      35.796 128.188  41.004  0.00  0.00           H  
ATOM    835  CG  PHE A  58      36.775 129.985  40.418  0.00  0.00           C  
ATOM    836  CD1 PHE A  58      38.100 130.103  39.959  0.00  0.00           C  
ATOM    837  HD1 PHE A  58      38.873 129.460  40.358  0.00  0.00           H  
ATOM    838  CE1 PHE A  58      38.429 131.055  38.979  0.00  0.00           C  
ATOM    839  HE1 PHE A  58      39.452 131.137  38.639  0.00  0.00           H  
ATOM    840  CZ  PHE A  58      37.432 131.891  38.446  0.00  0.00           C  
ATOM    841  HZ  PHE A  58      37.676 132.620  37.686  0.00  0.00           H  
ATOM    842  CE2 PHE A  58      36.110 131.781  38.905  0.00  0.00           C  
ATOM    843  HE2 PHE A  58      35.343 132.425  38.496  0.00  0.00           H  
ATOM    844  CD2 PHE A  58      35.781 130.832  39.888  0.00  0.00           C  
ATOM    845  HD2 PHE A  58      34.760 130.753  40.233  0.00  0.00           H  
ATOM    846  C   PHE A  58      35.427 128.335  43.701  0.00  0.00           C  
ATOM    847  O   PHE A  58      34.503 127.550  43.475  0.00  0.00           O  
ATOM    848  N   GLU A  59      36.213 128.221  44.778  0.00  0.00           N  
ATOM    849  H   GLU A  59      36.953 128.902  44.880  0.00  0.00           H  
ATOM    850  CA  GLU A  59      36.205 127.077  45.712  0.00  0.00           C  
ATOM    851  HA  GLU A  59      35.370 126.425  45.452  0.00  0.00           H  
ATOM    852  CB  GLU A  59      37.488 126.241  45.520  0.00  0.00           C  
ATOM    853  HB2 GLU A  59      37.378 125.294  46.052  0.00  0.00           H  
ATOM    854  HB3 GLU A  59      37.600 126.016  44.459  0.00  0.00           H  
ATOM    855  CG  GLU A  59      38.760 126.944  46.018  0.00  0.00           C  
ATOM    856  HG2 GLU A  59      38.786 127.957  45.616  0.00  0.00           H  
ATOM    857  HG3 GLU A  59      38.725 127.007  47.107  0.00  0.00           H  
ATOM    858  CD  GLU A  59      40.037 126.213  45.589  0.00  0.00           C  
ATOM    859  OE1 GLU A  59      40.868 126.815  44.866  0.00  0.00           O  
ATOM    860  OE2 GLU A  59      40.228 125.023  45.940  0.00  0.00           O  
ATOM    861  C   GLU A  59      35.972 127.464  47.188  0.00  0.00           C  
ATOM    862  O   GLU A  59      35.949 126.589  48.059  0.00  0.00           O  
ATOM    863  N   CYS A  60      35.774 128.748  47.499  0.00  0.00           N  
ATOM    864  H   CYS A  60      35.768 129.429  46.753  0.00  0.00           H  
ATOM    865  CA  CYS A  60      35.370 129.212  48.832  0.00  0.00           C  
ATOM    866  HA  CYS A  60      36.016 128.737  49.571  0.00  0.00           H  
ATOM    867  CB  CYS A  60      35.608 130.728  48.915  0.00  0.00           C  
ATOM    868  HB2 CYS A  60      35.359 131.094  49.911  0.00  0.00           H  
ATOM    869  HB3 CYS A  60      36.666 130.926  48.733  0.00  0.00           H  
ATOM    870  SG  CYS A  60      34.620 131.629  47.689  0.00  0.00           S  
ATOM    871  HG  CYS A  60      33.540 131.819  48.465  0.00  0.00           H  
ATOM    872  C   CYS A  60      33.917 128.795  49.159  0.00  0.00           C  
ATOM    873  O   CYS A  60      33.097 128.607  48.255  0.00  0.00           O  
ATOM    874  N   GLY A  61      33.587 128.639  50.446  0.00  0.00           N  
ATOM    875  H   GLY A  61      34.267 128.892  51.156  0.00  0.00           H  
ATOM    876  CA  GLY A  61      32.274 128.145  50.899  0.00  0.00           C  
ATOM    877  HA2 GLY A  61      32.012 127.242  50.345  0.00  0.00           H  
ATOM    878  HA3 GLY A  61      32.349 127.889  51.955  0.00  0.00           H  
ATOM    879  C   GLY A  61      31.129 129.156  50.745  0.00  0.00           C  
ATOM    880  O   GLY A  61      29.970 128.771  50.573  0.00  0.00           O  
ATOM    881  N   PHE A  62      31.463 130.447  50.758  0.00  0.00           N  
ATOM    882  H   PHE A  62      32.438 130.675  50.895  0.00  0.00           H  
ATOM    883  CA  PHE A  62      30.594 131.571  50.397  0.00  0.00           C  
ATOM    884  HA  PHE A  62      29.842 131.206  49.699  0.00  0.00           H  
ATOM    885  CB  PHE A  62      29.887 132.131  51.644  0.00  0.00           C  
ATOM    886  HB2 PHE A  62      30.633 132.579  52.302  0.00  0.00           H  
ATOM    887  HB3 PHE A  62      29.204 132.921  51.333  0.00  0.00           H  
ATOM    888  CG  PHE A  62      29.103 131.092  52.426  0.00  0.00           C  
ATOM    889  CD1 PHE A  62      29.710 130.419  53.504  0.00  0.00           C  
ATOM    890  HD1 PHE A  62      30.717 130.669  53.801  0.00  0.00           H  
ATOM    891  CE1 PHE A  62      29.027 129.383  54.165  0.00  0.00           C  
ATOM    892  HE1 PHE A  62      29.507 128.848  54.974  0.00  0.00           H  
ATOM    893  CZ  PHE A  62      27.725 129.037  53.769  0.00  0.00           C  
ATOM    894  HZ  PHE A  62      27.202 128.241  54.280  0.00  0.00           H  
ATOM    895  CE2 PHE A  62      27.115 129.705  52.693  0.00  0.00           C  
ATOM    896  HE2 PHE A  62      26.127 129.408  52.370  0.00  0.00           H  
ATOM    897  CD2 PHE A  62      27.806 130.728  52.017  0.00  0.00           C  
ATOM    898  HD2 PHE A  62      27.352 131.211  51.164  0.00  0.00           H  
ATOM    899  C   PHE A  62      31.445 132.641  49.684  0.00  0.00           C  
ATOM    900  O   PHE A  62      32.663 132.653  49.890  0.00  0.00           O  
ATOM    901  N   PRO A  63      30.879 133.526  48.841  0.00  0.00           N  
ATOM    902  CD  PRO A  63      29.477 133.600  48.458  0.00  0.00           C  
ATOM    903  HD2 PRO A  63      28.951 134.259  49.150  0.00  0.00           H  
ATOM    904  HD3 PRO A  63      29.000 132.621  48.431  0.00  0.00           H  
ATOM    905  CG  PRO A  63      29.470 134.205  47.057  0.00  0.00           C  
ATOM    906  HG2 PRO A  63      28.542 134.737  46.853  0.00  0.00           H  
ATOM    907  HG3 PRO A  63      29.633 133.419  46.318  0.00  0.00           H  
ATOM    908  CB  PRO A  63      30.674 135.143  47.089  0.00  0.00           C  
ATOM    909  HB2 PRO A  63      30.395 136.082  47.567  0.00  0.00           H  
ATOM    910  HB3 PRO A  63      31.060 135.327  46.087  0.00  0.00           H  
ATOM    911  CA  PRO A  63      31.678 134.375  47.956  0.00  0.00           C  
ATOM    912  HA  PRO A  63      32.256 133.719  47.304  0.00  0.00           H  
ATOM    913  C   PRO A  63      32.644 135.305  48.702  0.00  0.00           C  
ATOM    914  O   PRO A  63      32.255 136.008  49.638  0.00  0.00           O  
ATOM    915  N   VAL A  64      33.911 135.317  48.284  0.00  0.00           N  
ATOM    916  H   VAL A  64      34.179 134.655  47.568  0.00  0.00           H  
ATOM    917  CA  VAL A  64      34.972 136.195  48.807  0.00  0.00           C  
ATOM    918  HA  VAL A  64      34.531 137.169  49.003  0.00  0.00           H  
ATOM    919  CB  VAL A  64      35.538 135.685  50.155  0.00  0.00           C  
ATOM    920  HB  VAL A  64      34.745 135.764  50.896  0.00  0.00           H  
ATOM    921  CG1 VAL A  64      35.985 134.220  50.118  0.00  0.00           C  
ATOM    922 HG11 VAL A  64      36.417 133.938  51.078  0.00  0.00           H  
ATOM    923 HG12 VAL A  64      35.123 133.580  49.941  0.00  0.00           H  
ATOM    924 HG13 VAL A  64      36.713 134.067  49.325  0.00  0.00           H  
ATOM    925  CG2 VAL A  64      36.713 136.532  50.663  0.00  0.00           C  
ATOM    926 HG21 VAL A  64      36.461 137.591  50.620  0.00  0.00           H  
ATOM    927 HG22 VAL A  64      36.928 136.270  51.698  0.00  0.00           H  
ATOM    928 HG23 VAL A  64      37.605 136.354  50.062  0.00  0.00           H  
ATOM    929  C   VAL A  64      36.068 136.403  47.758  0.00  0.00           C  
ATOM    930  O   VAL A  64      36.440 135.476  47.037  0.00  0.00           O  
ATOM    931  N   CYS A  65      36.566 137.633  47.661  0.00  0.00           N  
ATOM    932  H   CYS A  65      36.176 138.345  48.271  0.00  0.00           H  
ATOM    933  CA  CYS A  65      37.676 138.035  46.801  0.00  0.00           C  
ATOM    934  HA  CYS A  65      37.614 137.484  45.865  0.00  0.00           H  
ATOM    935  CB  CYS A  65      37.475 139.527  46.504  0.00  0.00           C  
ATOM    936  HB2 CYS A  65      36.565 139.658  45.917  0.00  0.00           H  
ATOM    937  HB3 CYS A  65      37.359 140.061  47.446  0.00  0.00           H  
ATOM    938  SG  CYS A  65      38.876 140.231  45.599  0.00  0.00           S  
ATOM    939  HG  CYS A  65      38.492 141.514  45.704  0.00  0.00           H  
ATOM    940  C   CYS A  65      39.043 137.734  47.450  0.00  0.00           C  
ATOM    941  O   CYS A  65      39.264 138.082  48.611  0.00  0.00           O  
ATOM    942  N   ARG A  66      39.971 137.114  46.706  0.00  0.00           N  
ATOM    943  H   ARG A  66      39.709 136.886  45.754  0.00  0.00           H  
ATOM    944  CA  ARG A  66      41.373 136.837  47.112  0.00  0.00           C  
ATOM    945  HA  ARG A  66      41.761 136.098  46.415  0.00  0.00           H  
ATOM    946  CB  ARG A  66      42.231 138.109  46.927  0.00  0.00           C  
ATOM    947  HB2 ARG A  66      41.810 138.912  47.532  0.00  0.00           H  
ATOM    948  HB3 ARG A  66      43.247 137.913  47.272  0.00  0.00           H  
ATOM    949  CG  ARG A  66      42.332 138.555  45.462  0.00  0.00           C  
ATOM    950  HG2 ARG A  66      42.721 137.722  44.882  0.00  0.00           H  
ATOM    951  HG3 ARG A  66      41.347 138.816  45.083  0.00  0.00           H  
ATOM    952  CD  ARG A  66      43.274 139.749  45.270  0.00  0.00           C  
ATOM    953  HD2 ARG A  66      44.256 139.489  45.661  0.00  0.00           H  
ATOM    954  HD3 ARG A  66      43.385 139.932  44.201  0.00  0.00           H  
ATOM    955  NE  ARG A  66      42.752 140.973  45.906  0.00  0.00           N  
ATOM    956  HE  ARG A  66      42.091 141.528  45.371  0.00  0.00           H  
ATOM    957  CZ  ARG A  66      43.022 141.450  47.103  0.00  0.00           C  
ATOM    958  NH1 ARG A  66      42.336 142.452  47.567  0.00  0.00           N  
ATOM    959 HH11 ARG A  66      41.585 142.836  46.993  0.00  0.00           H  
ATOM    960 HH12 ARG A  66      42.578 142.882  48.446  0.00  0.00           H  
ATOM    961  NH2 ARG A  66      43.941 140.939  47.864  0.00  0.00           N  
ATOM    962 HH21 ARG A  66      44.580 140.247  47.504  0.00  0.00           H  
ATOM    963 HH22 ARG A  66      43.996 141.208  48.836  0.00  0.00           H  
ATOM    964  C   ARG A  66      41.581 136.191  48.512  0.00  0.00           C  
ATOM    965  O   ARG A  66      42.437 136.666  49.263  0.00  0.00           O  
ATOM    966  N   PRO A  67      40.843 135.136  48.919  0.00  0.00           N  
ATOM    967  CD  PRO A  67      39.844 134.417  48.137  0.00  0.00           C  
ATOM    968  HD2 PRO A  67      40.215 134.160  47.145  0.00  0.00           H  
ATOM    969  HD3 PRO A  67      38.938 135.017  48.058  0.00  0.00           H  
ATOM    970  CG  PRO A  67      39.533 133.153  48.933  0.00  0.00           C  
ATOM    971  HG2 PRO A  67      40.271 132.383  48.704  0.00  0.00           H  
ATOM    972  HG3 PRO A  67      38.526 132.784  48.743  0.00  0.00           H  
ATOM    973  CB  PRO A  67      39.709 133.644  50.370  0.00  0.00           C  
ATOM    974  HB2 PRO A  67      39.859 132.818  51.066  0.00  0.00           H  
ATOM    975  HB3 PRO A  67      38.841 134.231  50.671  0.00  0.00           H  
ATOM    976  CA  PRO A  67      40.932 134.562  50.273  0.00  0.00           C  
ATOM    977  HA  PRO A  67      40.845 135.353  51.018  0.00  0.00           H  
ATOM    978  C   PRO A  67      42.206 133.749  50.591  0.00  0.00           C  
ATOM    979  O   PRO A  67      42.487 133.497  51.766  0.00  0.00           O  
ATOM    980  N   CYS A  68      42.947 133.253  49.591  0.00  0.00           N  
ATOM    981  H   CYS A  68      42.717 133.510  48.634  0.00  0.00           H  
ATOM    982  CA  CYS A  68      43.861 132.120  49.803  0.00  0.00           C  
ATOM    983  HA  CYS A  68      43.622 131.674  50.767  0.00  0.00           H  
ATOM    984  CB  CYS A  68      43.555 131.044  48.753  0.00  0.00           C  
ATOM    985  HB2 CYS A  68      42.474 130.929  48.649  0.00  0.00           H  
ATOM    986  HB3 CYS A  68      43.960 131.341  47.786  0.00  0.00           H  
ATOM    987  SG  CYS A  68      44.259 129.449  49.269  0.00  0.00           S  
ATOM    988  HG  CYS A  68      45.544 129.844  49.304  0.00  0.00           H  
ATOM    989  C   CYS A  68      45.358 132.477  49.901  0.00  0.00           C  
ATOM    990  O   CYS A  68      46.147 131.640  50.339  0.00  0.00           O  
ATOM    991  N   PHE A  69      45.772 133.707  49.576  0.00  0.00           N  
ATOM    992  H   PHE A  69      45.097 134.363  49.211  0.00  0.00           H  
ATOM    993  CA  PHE A  69      47.179 134.138  49.683  0.00  0.00           C  
ATOM    994  HA  PHE A  69      47.793 133.476  49.069  0.00  0.00           H  
ATOM    995  CB  PHE A  69      47.333 135.562  49.133  0.00  0.00           C  
ATOM    996  HB2 PHE A  69      46.686 136.236  49.692  0.00  0.00           H  
ATOM    997  HB3 PHE A  69      48.359 135.893  49.299  0.00  0.00           H  
ATOM    998  CG  PHE A  69      47.024 135.678  47.653  0.00  0.00           C  
ATOM    999  CD1 PHE A  69      45.696 135.829  47.209  0.00  0.00           C  
ATOM   1000  HD1 PHE A  69      44.888 135.916  47.919  0.00  0.00           H  
ATOM   1001  CE1 PHE A  69      45.414 135.858  45.833  0.00  0.00           C  
ATOM   1002  HE1 PHE A  69      44.396 135.960  45.487  0.00  0.00           H  
ATOM   1003  CZ  PHE A  69      46.458 135.758  44.900  0.00  0.00           C  
ATOM   1004  HZ  PHE A  69      46.237 135.769  43.843  0.00  0.00           H  
ATOM   1005  CE2 PHE A  69      47.789 135.658  45.339  0.00  0.00           C  
ATOM   1006  HE2 PHE A  69      48.593 135.618  44.617  0.00  0.00           H  
ATOM   1007  CD2 PHE A  69      48.070 135.602  46.714  0.00  0.00           C  
ATOM   1008  HD2 PHE A  69      49.093 135.495  47.047  0.00  0.00           H  
ATOM   1009  C   PHE A  69      47.732 134.050  51.117  0.00  0.00           C  
ATOM   1010  O   PHE A  69      48.924 133.806  51.302  0.00  0.00           O  
ATOM   1011  N   GLU A  70      46.871 134.168  52.134  0.00  0.00           N  
ATOM   1012  H   GLU A  70      45.923 134.443  51.925  0.00  0.00           H  
ATOM   1013  CA  GLU A  70      47.226 133.931  53.539  0.00  0.00           C  
ATOM   1014  HA  GLU A  70      48.105 134.529  53.773  0.00  0.00           H  
ATOM   1015  CB  GLU A  70      46.065 134.397  54.431  0.00  0.00           C  
ATOM   1016  HB2 GLU A  70      45.764 135.398  54.132  0.00  0.00           H  
ATOM   1017  HB3 GLU A  70      45.210 133.738  54.271  0.00  0.00           H  
ATOM   1018  CG  GLU A  70      46.396 134.415  55.930  0.00  0.00           C  
ATOM   1019  HG2 GLU A  70      45.497 134.737  56.456  0.00  0.00           H  
ATOM   1020  HG3 GLU A  70      46.632 133.401  56.251  0.00  0.00           H  
ATOM   1021  CD  GLU A  70      47.546 135.359  56.311  0.00  0.00           C  
ATOM   1022  OE1 GLU A  70      48.275 135.106  57.292  0.00  0.00           O  
ATOM   1023  OE2 GLU A  70      47.725 136.413  55.662  0.00  0.00           O  
ATOM   1024  C   GLU A  70      47.577 132.461  53.835  0.00  0.00           C  
ATOM   1025  O   GLU A  70      48.474 132.197  54.635  0.00  0.00           O  
ATOM   1026  N   TYR A  71      46.944 131.494  53.158  0.00  0.00           N  
ATOM   1027  H   TYR A  71      46.275 131.746  52.445  0.00  0.00           H  
ATOM   1028  CA  TYR A  71      47.340 130.089  53.285  0.00  0.00           C  
ATOM   1029  HA  TYR A  71      47.419 129.853  54.347  0.00  0.00           H  
ATOM   1030  CB  TYR A  71      46.304 129.144  52.665  0.00  0.00           C  
ATOM   1031  HB2 TYR A  71      45.319 129.351  53.084  0.00  0.00           H  
ATOM   1032  HB3 TYR A  71      46.255 129.313  51.590  0.00  0.00           H  
ATOM   1033  CG  TYR A  71      46.656 127.693  52.931  0.00  0.00           C  
ATOM   1034  CD1 TYR A  71      46.578 127.197  54.245  0.00  0.00           C  
ATOM   1035  HD1 TYR A  71      46.187 127.832  55.024  0.00  0.00           H  
ATOM   1036  CE1 TYR A  71      46.977 125.878  54.535  0.00  0.00           C  
ATOM   1037  HE1 TYR A  71      46.928 125.487  55.540  0.00  0.00           H  
ATOM   1038  CZ  TYR A  71      47.430 125.040  53.500  0.00  0.00           C  
ATOM   1039  OH  TYR A  71      47.788 123.757  53.771  0.00  0.00           O  
ATOM   1040  HH  TYR A  71      48.531 123.479  53.195  0.00  0.00           H  
ATOM   1041  CE2 TYR A  71      47.490 125.532  52.180  0.00  0.00           C  
ATOM   1042  HE2 TYR A  71      47.817 124.874  51.397  0.00  0.00           H  
ATOM   1043  CD2 TYR A  71      47.118 126.860  51.895  0.00  0.00           C  
ATOM   1044  HD2 TYR A  71      47.183 127.242  50.885  0.00  0.00           H  
ATOM   1045  C   TYR A  71      48.712 129.843  52.653  0.00  0.00           C  
ATOM   1046  O   TYR A  71      49.544 129.141  53.219  0.00  0.00           O  
ATOM   1047  N   GLU A  72      48.991 130.478  51.512  0.00  0.00           N  
ATOM   1048  H   GLU A  72      48.263 131.032  51.080  0.00  0.00           H  
ATOM   1049  CA  GLU A  72      50.307 130.407  50.869  0.00  0.00           C  
ATOM   1050  HA  GLU A  72      50.587 129.357  50.773  0.00  0.00           H  
ATOM   1051  CB  GLU A  72      50.235 131.014  49.460  0.00  0.00           C  
ATOM   1052  HB2 GLU A  72      50.041 132.083  49.539  0.00  0.00           H  
ATOM   1053  HB3 GLU A  72      51.204 130.885  48.975  0.00  0.00           H  
ATOM   1054  CG  GLU A  72      49.146 130.384  48.571  0.00  0.00           C  
ATOM   1055  HG2 GLU A  72      48.164 130.661  48.954  0.00  0.00           H  
ATOM   1056  HG3 GLU A  72      49.236 130.815  47.576  0.00  0.00           H  
ATOM   1057  CD  GLU A  72      49.245 128.856  48.461  0.00  0.00           C  
ATOM   1058  OE1 GLU A  72      48.220 128.152  48.635  0.00  0.00           O  
ATOM   1059  OE2 GLU A  72      50.353 128.345  48.178  0.00  0.00           O  
ATOM   1060  C   GLU A  72      51.408 131.071  51.717  0.00  0.00           C  
ATOM   1061  O   GLU A  72      52.551 130.614  51.680  0.00  0.00           O  
ATOM   1062  N   ARG A  73      51.078 132.074  52.549  0.00  0.00           N  
ATOM   1063  H   ARG A  73      50.137 132.447  52.482  0.00  0.00           H  
ATOM   1064  CA  ARG A  73      51.960 132.556  53.631  0.00  0.00           C  
ATOM   1065  HA  ARG A  73      52.945 132.769  53.215  0.00  0.00           H  
ATOM   1066  CB  ARG A  73      51.413 133.845  54.281  0.00  0.00           C  
ATOM   1067  HB2 ARG A  73      50.396 133.679  54.624  0.00  0.00           H  
ATOM   1068  HB3 ARG A  73      52.009 134.085  55.158  0.00  0.00           H  
ATOM   1069  CG  ARG A  73      51.428 135.059  53.347  0.00  0.00           C  
ATOM   1070  HG2 ARG A  73      52.457 135.346  53.126  0.00  0.00           H  
ATOM   1071  HG3 ARG A  73      50.939 134.787  52.418  0.00  0.00           H  
ATOM   1072  CD  ARG A  73      50.677 136.250  53.956  0.00  0.00           C  
ATOM   1073  HD2 ARG A  73      49.745 135.894  54.387  0.00  0.00           H  
ATOM   1074  HD3 ARG A  73      51.281 136.696  54.749  0.00  0.00           H  
ATOM   1075  NE  ARG A  73      50.399 137.251  52.916  0.00  0.00           N  
ATOM   1076  HE  ARG A  73      51.185 137.528  52.329  0.00  0.00           H  
ATOM   1077  CZ  ARG A  73      49.260 137.826  52.589  0.00  0.00           C  
ATOM   1078  NH1 ARG A  73      49.196 138.501  51.485  0.00  0.00           N  
ATOM   1079 HH11 ARG A  73      49.965 138.433  50.828  0.00  0.00           H  
ATOM   1080 HH12 ARG A  73      48.344 138.998  51.250  0.00  0.00           H  
ATOM   1081  NH2 ARG A  73      48.183 137.752  53.306  0.00  0.00           N  
ATOM   1082 HH21 ARG A  73      48.187 137.270  54.202  0.00  0.00           H  
ATOM   1083 HH22 ARG A  73      47.310 138.144  52.969  0.00  0.00           H  
ATOM   1084  C   ARG A  73      52.168 131.470  54.691  0.00  0.00           C  
ATOM   1085  O   ARG A  73      53.311 131.092  54.950  0.00  0.00           O  
ATOM   1086  N   LYS A  74      51.075 130.943  55.263  0.00  0.00           N  
ATOM   1087  H   LYS A  74      50.181 131.317  54.957  0.00  0.00           H  
ATOM   1088  CA  LYS A  74      51.059 129.967  56.374  0.00  0.00           C  
ATOM   1089  HA  LYS A  74      51.582 130.410  57.222  0.00  0.00           H  
ATOM   1090  CB  LYS A  74      49.590 129.728  56.779  0.00  0.00           C  
ATOM   1091  HB2 LYS A  74      49.092 130.695  56.873  0.00  0.00           H  
ATOM   1092  HB3 LYS A  74      49.093 129.162  55.990  0.00  0.00           H  
ATOM   1093  CG  LYS A  74      49.443 128.990  58.121  0.00  0.00           C  
ATOM   1094  HG2 LYS A  74      49.902 128.003  58.050  0.00  0.00           H  
ATOM   1095  HG3 LYS A  74      49.967 129.563  58.887  0.00  0.00           H  
ATOM   1096  CD  LYS A  74      47.980 128.828  58.566  0.00  0.00           C  
ATOM   1097  HD2 LYS A  74      47.961 128.412  59.574  0.00  0.00           H  
ATOM   1098  HD3 LYS A  74      47.508 129.809  58.592  0.00  0.00           H  
ATOM   1099  CE  LYS A  74      47.194 127.908  57.628  0.00  0.00           C  
ATOM   1100  HE2 LYS A  74      47.236 128.330  56.623  0.00  0.00           H  
ATOM   1101  HE3 LYS A  74      47.672 126.925  57.606  0.00  0.00           H  
ATOM   1102  NZ  LYS A  74      45.779 127.774  58.045  0.00  0.00           N  
ATOM   1103  HZ1 LYS A  74      45.313 128.678  58.061  0.00  0.00           H  
ATOM   1104  HZ2 LYS A  74      45.253 127.170  57.413  0.00  0.00           H  
ATOM   1105  HZ3 LYS A  74      45.687 127.370  58.974  0.00  0.00           H  
ATOM   1106  C   LYS A  74      51.791 128.656  56.045  0.00  0.00           C  
ATOM   1107  O   LYS A  74      52.566 128.167  56.866  0.00  0.00           O  
ATOM   1108  N   GLU A  75      51.610 128.125  54.838  0.00  0.00           N  
ATOM   1109  H   GLU A  75      50.918 128.564  54.238  0.00  0.00           H  
ATOM   1110  CA  GLU A  75      52.269 126.909  54.328  0.00  0.00           C  
ATOM   1111  HA  GLU A  75      52.343 126.204  55.154  0.00  0.00           H  
ATOM   1112  CB  GLU A  75      51.367 126.272  53.250  0.00  0.00           C  
ATOM   1113  HB2 GLU A  75      50.322 126.414  53.533  0.00  0.00           H  
ATOM   1114  HB3 GLU A  75      51.531 126.789  52.305  0.00  0.00           H  
ATOM   1115  CG  GLU A  75      51.586 124.760  53.076  0.00  0.00           C  
ATOM   1116  HG2 GLU A  75      52.629 124.557  52.833  0.00  0.00           H  
ATOM   1117  HG3 GLU A  75      51.350 124.261  54.016  0.00  0.00           H  
ATOM   1118  CD  GLU A  75      50.720 124.178  51.956  0.00  0.00           C  
ATOM   1119  OE1 GLU A  75      50.867 124.612  50.789  0.00  0.00           O  
ATOM   1120  OE2 GLU A  75      49.885 123.277  52.214  0.00  0.00           O  
ATOM   1121  C   GLU A  75      53.717 127.149  53.834  0.00  0.00           C  
ATOM   1122  O   GLU A  75      54.389 126.229  53.367  0.00  0.00           O  
ATOM   1123  N   GLY A  76      54.222 128.386  53.933  0.00  0.00           N  
ATOM   1124  H   GLY A  76      53.632 129.115  54.316  0.00  0.00           H  
ATOM   1125  CA  GLY A  76      55.604 128.750  53.601  0.00  0.00           C  
ATOM   1126  HA2 GLY A  76      55.871 129.635  54.166  0.00  0.00           H  
ATOM   1127  HA3 GLY A  76      56.269 127.946  53.914  0.00  0.00           H  
ATOM   1128  C   GLY A  76      55.876 129.040  52.121  0.00  0.00           C  
ATOM   1129  O   GLY A  76      57.014 129.330  51.755  0.00  0.00           O  
ATOM   1130  N   ASN A  77      54.869 128.957  51.250  0.00  0.00           N  
ATOM   1131  H   ASN A  77      53.942 128.797  51.620  0.00  0.00           H  
ATOM   1132  CA  ASN A  77      55.028 129.066  49.794  0.00  0.00           C  
ATOM   1133  HA  ASN A  77      55.904 128.483  49.498  0.00  0.00           H  
ATOM   1134  CB  ASN A  77      53.799 128.457  49.096  0.00  0.00           C  
ATOM   1135  HB2 ASN A  77      52.953 129.131  49.225  0.00  0.00           H  
ATOM   1136  HB3 ASN A  77      53.997 128.370  48.029  0.00  0.00           H  
ATOM   1137  CG  ASN A  77      53.401 127.086  49.617  0.00  0.00           C  
ATOM   1138  OD1 ASN A  77      54.208 126.295  50.080  0.00  0.00           O  
ATOM   1139  ND2 ASN A  77      52.128 126.793  49.608  0.00  0.00           N  
ATOM   1140 HD21 ASN A  77      51.835 125.928  50.053  0.00  0.00           H  
ATOM   1141 HD22 ASN A  77      51.466 127.419  49.152  0.00  0.00           H  
ATOM   1142  C   ASN A  77      55.260 130.511  49.314  0.00  0.00           C  
ATOM   1143  O   ASN A  77      55.913 130.703  48.286  0.00  0.00           O  
ATOM   1144  N   GLN A  78      54.726 131.501  50.049  0.00  0.00           N  
ATOM   1145  H   GLN A  78      54.157 131.214  50.840  0.00  0.00           H  
ATOM   1146  CA  GLN A  78      54.868 132.949  49.814  0.00  0.00           C  
ATOM   1147  HA  GLN A  78      54.137 133.458  50.444  0.00  0.00           H  
ATOM   1148  CB  GLN A  78      56.275 133.418  50.252  0.00  0.00           C  
ATOM   1149  HB2 GLN A  78      57.021 132.830  49.714  0.00  0.00           H  
ATOM   1150  HB3 GLN A  78      56.414 134.456  49.959  0.00  0.00           H  
ATOM   1151  CG  GLN A  78      56.566 133.297  51.758  0.00  0.00           C  
ATOM   1152  HG2 GLN A  78      56.363 132.280  52.095  0.00  0.00           H  
ATOM   1153  HG3 GLN A  78      57.627 133.492  51.910  0.00  0.00           H  
ATOM   1154  CD  GLN A  78      55.789 134.286  52.626  0.00  0.00           C  
ATOM   1155  OE1 GLN A  78      55.157 133.910  53.606  0.00  0.00           O  
ATOM   1156  NE2 GLN A  78      55.791 135.564  52.314  0.00  0.00           N  
ATOM   1157 HE21 GLN A  78      56.336 135.901  51.528  0.00  0.00           H  
ATOM   1158 HE22 GLN A  78      55.261 136.208  52.895  0.00  0.00           H  
ATOM   1159  C   GLN A  78      54.525 133.363  48.367  0.00  0.00           C  
ATOM   1160  O   GLN A  78      55.292 134.076  47.728  0.00  0.00           O  
ATOM   1161  N   SER A  79      53.424 132.859  47.802  0.00  0.00           N  
ATOM   1162  H   SER A  79      52.748 132.388  48.385  0.00  0.00           H  
ATOM   1163  CA  SER A  79      53.195 132.859  46.349  0.00  0.00           C  
ATOM   1164  HA  SER A  79      53.602 133.775  45.919  0.00  0.00           H  
ATOM   1165  CB  SER A  79      53.983 131.675  45.766  0.00  0.00           C  
ATOM   1166  HB2 SER A  79      55.015 131.742  46.109  0.00  0.00           H  
ATOM   1167  HB3 SER A  79      53.560 130.743  46.140  0.00  0.00           H  
ATOM   1168  OG  SER A  79      53.996 131.655  44.350  0.00  0.00           O  
ATOM   1169  HG  SER A  79      54.903 131.948  44.080  0.00  0.00           H  
ATOM   1170  C   SER A  79      51.702 132.805  45.981  0.00  0.00           C  
ATOM   1171  O   SER A  79      50.831 132.860  46.847  0.00  0.00           O  
ATOM   1172  N   CYS A  80      51.395 132.703  44.687  0.00  0.00           N  
ATOM   1173  H   CYS A  80      52.173 132.599  44.048  0.00  0.00           H  
ATOM   1174  CA  CYS A  80      50.039 132.547  44.160  0.00  0.00           C  
ATOM   1175  HA  CYS A  80      49.453 133.404  44.489  0.00  0.00           H  
ATOM   1176  CB  CYS A  80      50.138 132.569  42.627  0.00  0.00           C  
ATOM   1177  HB2 CYS A  80      50.668 133.466  42.302  0.00  0.00           H  
ATOM   1178  HB3 CYS A  80      50.696 131.693  42.291  0.00  0.00           H  
ATOM   1179  SG  CYS A  80      48.493 132.556  41.863  0.00  0.00           S  
ATOM   1180  HG  CYS A  80      48.472 133.873  41.584  0.00  0.00           H  
ATOM   1181  C   CYS A  80      49.376 131.239  44.662  0.00  0.00           C  
ATOM   1182  O   CYS A  80      50.033 130.193  44.660  0.00  0.00           O  
ATOM   1183  N   PRO A  81      48.082 131.233  45.047  0.00  0.00           N  
ATOM   1184  CD  PRO A  81      47.229 132.400  45.219  0.00  0.00           C  
ATOM   1185  HD2 PRO A  81      47.228 133.040  44.338  0.00  0.00           H  
ATOM   1186  HD3 PRO A  81      47.565 132.958  46.094  0.00  0.00           H  
ATOM   1187  CG  PRO A  81      45.823 131.866  45.471  0.00  0.00           C  
ATOM   1188  HG2 PRO A  81      45.314 131.697  44.521  0.00  0.00           H  
ATOM   1189  HG3 PRO A  81      45.247 132.540  46.104  0.00  0.00           H  
ATOM   1190  CB  PRO A  81      46.099 130.532  46.158  0.00  0.00           C  
ATOM   1191  HB2 PRO A  81      45.256 129.849  46.051  0.00  0.00           H  
ATOM   1192  HB3 PRO A  81      46.310 130.707  47.214  0.00  0.00           H  
ATOM   1193  CA  PRO A  81      47.370 130.021  45.469  0.00  0.00           C  
ATOM   1194  HA  PRO A  81      47.969 129.476  46.195  0.00  0.00           H  
ATOM   1195  C   PRO A  81      47.055 129.036  44.331  0.00  0.00           C  
ATOM   1196  O   PRO A  81      46.602 127.921  44.602  0.00  0.00           O  
ATOM   1197  N   GLN A  82      47.281 129.415  43.071  0.00  0.00           N  
ATOM   1198  H   GLN A  82      47.701 130.321  42.917  0.00  0.00           H  
ATOM   1199  CA  GLN A  82      47.047 128.581  41.886  0.00  0.00           C  
ATOM   1200  HA  GLN A  82      46.511 127.680  42.177  0.00  0.00           H  
ATOM   1201  CB  GLN A  82      46.147 129.319  40.887  0.00  0.00           C  
ATOM   1202  HB2 GLN A  82      46.738 130.090  40.393  0.00  0.00           H  
ATOM   1203  HB3 GLN A  82      45.826 128.606  40.133  0.00  0.00           H  
ATOM   1204  CG  GLN A  82      44.898 129.983  41.495  0.00  0.00           C  
ATOM   1205  HG2 GLN A  82      45.201 130.758  42.199  0.00  0.00           H  
ATOM   1206  HG3 GLN A  82      44.359 130.488  40.694  0.00  0.00           H  
ATOM   1207  CD  GLN A  82      43.911 129.042  42.190  0.00  0.00           C  
ATOM   1208  OE1 GLN A  82      43.967 127.817  42.135  0.00  0.00           O  
ATOM   1209  NE2 GLN A  82      42.924 129.598  42.843  0.00  0.00           N  
ATOM   1210 HE21 GLN A  82      42.855 130.609  42.898  0.00  0.00           H  
ATOM   1211 HE22 GLN A  82      42.147 129.014  43.125  0.00  0.00           H  
ATOM   1212  C   GLN A  82      48.376 128.140  41.247  0.00  0.00           C  
ATOM   1213  O   GLN A  82      49.367 128.875  41.310  0.00  0.00           O  
ATOM   1214  N   CYS A  83      48.407 126.950  40.639  0.00  0.00           N  
ATOM   1215  H   CYS A  83      47.536 126.442  40.559  0.00  0.00           H  
ATOM   1216  CA  CYS A  83      49.622 126.272  40.153  0.00  0.00           C  
ATOM   1217  HA  CYS A  83      49.335 125.260  39.879  0.00  0.00           H  
ATOM   1218  CB  CYS A  83      50.145 126.935  38.865  0.00  0.00           C  
ATOM   1219  HB2 CYS A  83      50.462 127.955  39.085  0.00  0.00           H  
ATOM   1220  HB3 CYS A  83      51.010 126.380  38.499  0.00  0.00           H  
ATOM   1221  SG  CYS A  83      48.872 126.965  37.571  0.00  0.00           S  
ATOM   1222  HG  CYS A  83      48.860 125.651  37.317  0.00  0.00           H  
ATOM   1223  C   CYS A  83      50.710 126.086  41.235  0.00  0.00           C  
ATOM   1224  O   CYS A  83      51.904 126.180  40.949  0.00  0.00           O  
ATOM   1225  N   LYS A  84      50.328 125.865  42.501  0.00  0.00           N  
ATOM   1226  H   LYS A  84      49.333 125.781  42.698  0.00  0.00           H  
ATOM   1227  CA  LYS A  84      51.284 125.751  43.618  0.00  0.00           C  
ATOM   1228  HA  LYS A  84      51.953 126.612  43.558  0.00  0.00           H  
ATOM   1229  CB  LYS A  84      50.536 125.872  44.954  0.00  0.00           C  
ATOM   1230  HB2 LYS A  84      51.262 126.107  45.728  0.00  0.00           H  
ATOM   1231  HB3 LYS A  84      49.848 126.717  44.889  0.00  0.00           H  
ATOM   1232  CG  LYS A  84      49.759 124.613  45.376  0.00  0.00           C  
ATOM   1233  HG2 LYS A  84      49.129 124.278  44.557  0.00  0.00           H  
ATOM   1234  HG3 LYS A  84      50.457 123.808  45.613  0.00  0.00           H  
ATOM   1235  CD  LYS A  84      48.881 124.892  46.601  0.00  0.00           C  
ATOM   1236  HD2 LYS A  84      48.251 125.764  46.414  0.00  0.00           H  
ATOM   1237  HD3 LYS A  84      48.242 124.028  46.787  0.00  0.00           H  
ATOM   1238  CE  LYS A  84      49.768 125.132  47.822  0.00  0.00           C  
ATOM   1239  HE2 LYS A  84      50.340 124.222  48.016  0.00  0.00           H  
ATOM   1240  HE3 LYS A  84      50.474 125.940  47.613  0.00  0.00           H  
ATOM   1241  NZ  LYS A  84      48.978 125.485  49.014  0.00  0.00           N  
ATOM   1242  HZ1 LYS A  84      48.241 124.809  49.169  0.00  0.00           H  
ATOM   1243  HZ2 LYS A  84      49.588 125.441  49.829  0.00  0.00           H  
ATOM   1244  HZ3 LYS A  84      48.601 126.429  48.923  0.00  0.00           H  
ATOM   1245  C   LYS A  84      52.174 124.500  43.517  0.00  0.00           C  
ATOM   1246  O   LYS A  84      51.687 123.422  43.154  0.00  0.00           O  
ATOM   1247  N   SER A  85      53.465 124.637  43.835  0.00  0.00           N  
ATOM   1248  H   SER A  85      53.767 125.539  44.192  0.00  0.00           H  
ATOM   1249  CA  SER A  85      54.487 123.582  43.699  0.00  0.00           C  
ATOM   1250  HA  SER A  85      54.005 122.621  43.871  0.00  0.00           H  
ATOM   1251  CB  SER A  85      55.001 123.553  42.246  0.00  0.00           C  
ATOM   1252  HB2 SER A  85      55.437 122.571  42.052  0.00  0.00           H  
ATOM   1253  HB3 SER A  85      54.159 123.678  41.562  0.00  0.00           H  
ATOM   1254  OG  SER A  85      55.985 124.533  41.963  0.00  0.00           O  
ATOM   1255  HG  SER A  85      55.745 125.403  42.374  0.00  0.00           H  
ATOM   1256  C   SER A  85      55.595 123.697  44.772  0.00  0.00           C  
ATOM   1257  O   SER A  85      55.299 124.028  45.927  0.00  0.00           O  
ATOM   1258  N   ARG A  86      56.855 123.380  44.450  0.00  0.00           N  
ATOM   1259  H   ARG A  86      57.028 123.179  43.472  0.00  0.00           H  
ATOM   1260  CA  ARG A  86      58.035 123.549  45.322  0.00  0.00           C  
ATOM   1261  HA  ARG A  86      57.705 123.550  46.362  0.00  0.00           H  
ATOM   1262  CB  ARG A  86      58.997 122.361  45.156  0.00  0.00           C  
ATOM   1263  HB2 ARG A  86      59.830 122.482  45.849  0.00  0.00           H  
ATOM   1264  HB3 ARG A  86      58.461 121.454  45.434  0.00  0.00           H  
ATOM   1265  CG  ARG A  86      59.554 122.216  43.727  0.00  0.00           C  
ATOM   1266  HG2 ARG A  86      58.725 122.156  43.027  0.00  0.00           H  
ATOM   1267  HG3 ARG A  86      60.156 123.091  43.478  0.00  0.00           H  
ATOM   1268  CD  ARG A  86      60.429 120.969  43.553  0.00  0.00           C  
ATOM   1269  HD2 ARG A  86      60.792 120.929  42.525  0.00  0.00           H  
ATOM   1270  HD3 ARG A  86      61.297 121.048  44.210  0.00  0.00           H  
ATOM   1271  NE  ARG A  86      59.699 119.731  43.875  0.00  0.00           N  
ATOM   1272  HE  ARG A  86      59.811 119.346  44.810  0.00  0.00           H  
ATOM   1273  CZ  ARG A  86      58.899 119.031  43.098  0.00  0.00           C  
ATOM   1274  NH1 ARG A  86      58.409 117.917  43.543  0.00  0.00           N  
ATOM   1275 HH11 ARG A  86      58.661 117.635  44.486  0.00  0.00           H  
ATOM   1276 HH12 ARG A  86      57.835 117.345  42.944  0.00  0.00           H  
ATOM   1277  NH2 ARG A  86      58.542 119.394  41.904  0.00  0.00           N  
ATOM   1278 HH21 ARG A  86      58.802 120.302  41.532  0.00  0.00           H  
ATOM   1279 HH22 ARG A  86      57.906 118.792  41.401  0.00  0.00           H  
ATOM   1280  C   ARG A  86      58.746 124.887  45.096  0.00  0.00           C  
ATOM   1281  O   ARG A  86      58.769 125.400  43.979  0.00  0.00           O  
ATOM   1282  N   TYR A  87      59.372 125.416  46.144  0.00  0.00           N  
ATOM   1283  H   TYR A  87      59.320 124.912  47.023  0.00  0.00           H  
ATOM   1284  CA  TYR A  87      60.051 126.719  46.138  0.00  0.00           C  
ATOM   1285  HA  TYR A  87      59.415 127.446  45.630  0.00  0.00           H  
ATOM   1286  CB  TYR A  87      60.216 127.157  47.601  0.00  0.00           C  
ATOM   1287  HB2 TYR A  87      59.255 127.033  48.099  0.00  0.00           H  
ATOM   1288  HB3 TYR A  87      60.917 126.483  48.093  0.00  0.00           H  
ATOM   1289  CG  TYR A  87      60.672 128.588  47.827  0.00  0.00           C  
ATOM   1290  CD1 TYR A  87      62.035 128.935  47.734  0.00  0.00           C  
ATOM   1291  HD1 TYR A  87      62.771 128.186  47.476  0.00  0.00           H  
ATOM   1292  CE1 TYR A  87      62.452 130.259  47.971  0.00  0.00           C  
ATOM   1293  HE1 TYR A  87      63.498 130.521  47.893  0.00  0.00           H  
ATOM   1294  CZ  TYR A  87      61.506 131.242  48.321  0.00  0.00           C  
ATOM   1295  OH  TYR A  87      61.901 132.521  48.545  0.00  0.00           O  
ATOM   1296  HH  TYR A  87      62.715 132.729  48.041  0.00  0.00           H  
ATOM   1297  CE2 TYR A  87      60.145 130.888  48.448  0.00  0.00           C  
ATOM   1298  HE2 TYR A  87      59.420 131.634  48.738  0.00  0.00           H  
ATOM   1299  CD2 TYR A  87      59.729 129.570  48.187  0.00  0.00           C  
ATOM   1300  HD2 TYR A  87      58.680 129.311  48.278  0.00  0.00           H  
ATOM   1301  C   TYR A  87      61.407 126.690  45.408  0.00  0.00           C  
ATOM   1302  O   TYR A  87      61.854 127.706  44.882  0.00  0.00           O  
ATOM   1303  N   ASN A  88      62.069 125.532  45.361  0.00  0.00           N  
ATOM   1304  H   ASN A  88      61.645 124.724  45.791  0.00  0.00           H  
ATOM   1305  CA  ASN A  88      63.390 125.331  44.761  0.00  0.00           C  
ATOM   1306  HA  ASN A  88      63.504 125.982  43.892  0.00  0.00           H  
ATOM   1307  CB  ASN A  88      64.451 125.706  45.811  0.00  0.00           C  
ATOM   1308  HB2 ASN A  88      64.326 126.749  46.096  0.00  0.00           H  
ATOM   1309  HB3 ASN A  88      64.292 125.096  46.701  0.00  0.00           H  
ATOM   1310  CG  ASN A  88      65.891 125.529  45.355  0.00  0.00           C  
ATOM   1311  OD1 ASN A  88      66.262 125.778  44.215  0.00  0.00           O  
ATOM   1312  ND2 ASN A  88      66.758 125.115  46.243  0.00  0.00           N  
ATOM   1313 HD21 ASN A  88      67.745 125.160  46.020  0.00  0.00           H  
ATOM   1314 HD22 ASN A  88      66.472 124.994  47.205  0.00  0.00           H  
ATOM   1315  C   ASN A  88      63.534 123.875  44.294  0.00  0.00           C  
ATOM   1316  O   ASN A  88      62.935 122.973  44.879  0.00  0.00           O  
ATOM   1317  N   ARG A  89      64.319 123.645  43.242  0.00  0.00           N  
ATOM   1318  H   ARG A  89      64.703 124.461  42.772  0.00  0.00           H  
ATOM   1319  CA  ARG A  89      64.639 122.311  42.708  0.00  0.00           C  
ATOM   1320  HA  ARG A  89      63.722 121.719  42.727  0.00  0.00           H  
ATOM   1321  CB  ARG A  89      65.055 122.465  41.234  0.00  0.00           C  
ATOM   1322  HB2 ARG A  89      65.132 121.480  40.772  0.00  0.00           H  
ATOM   1323  HB3 ARG A  89      64.266 123.012  40.714  0.00  0.00           H  
ATOM   1324  CG  ARG A  89      66.392 123.205  41.064  0.00  0.00           C  
ATOM   1325  HG2 ARG A  89      66.464 124.034  41.768  0.00  0.00           H  
ATOM   1326  HG3 ARG A  89      67.204 122.506  41.274  0.00  0.00           H  
ATOM   1327  CD  ARG A  89      66.574 123.757  39.649  0.00  0.00           C  
ATOM   1328  HD2 ARG A  89      67.630 123.997  39.519  0.00  0.00           H  
ATOM   1329  HD3 ARG A  89      66.298 122.986  38.928  0.00  0.00           H  
ATOM   1330  NE  ARG A  89      65.776 124.975  39.409  0.00  0.00           N  
ATOM   1331  HE  ARG A  89      65.090 125.247  40.113  0.00  0.00           H  
ATOM   1332  CZ  ARG A  89      65.900 125.805  38.388  0.00  0.00           C  
ATOM   1333  NH1 ARG A  89      65.103 126.819  38.258  0.00  0.00           N  
ATOM   1334 HH11 ARG A  89      64.278 126.882  38.857  0.00  0.00           H  
ATOM   1335 HH12 ARG A  89      65.165 127.393  37.428  0.00  0.00           H  
ATOM   1336  NH2 ARG A  89      66.791 125.646  37.455  0.00  0.00           N  
ATOM   1337 HH21 ARG A  89      67.346 124.799  37.419  0.00  0.00           H  
ATOM   1338 HH22 ARG A  89      66.805 126.296  36.678  0.00  0.00           H  
ATOM   1339  C   ARG A  89      65.664 121.537  43.559  0.00  0.00           C  
ATOM   1340  O   ARG A  89      66.449 122.122  44.312  0.00  0.00           O  
ATOM   1341  N   GLN A  90      65.675 120.214  43.405  0.00  0.00           N  
ATOM   1342  H   GLN A  90      64.939 119.829  42.824  0.00  0.00           H  
ATOM   1343  CA  GLN A  90      66.541 119.264  44.120  0.00  0.00           C  
ATOM   1344  HA  GLN A  90      66.258 119.299  45.174  0.00  0.00           H  
ATOM   1345  CB  GLN A  90      66.267 117.830  43.615  0.00  0.00           C  
ATOM   1346  HB2 GLN A  90      66.714 117.139  44.332  0.00  0.00           H  
ATOM   1347  HB3 GLN A  90      65.193 117.643  43.621  0.00  0.00           H  
ATOM   1348  CG  GLN A  90      66.839 117.478  42.224  0.00  0.00           C  
ATOM   1349  HG2 GLN A  90      67.914 117.652  42.197  0.00  0.00           H  
ATOM   1350  HG3 GLN A  90      66.693 116.410  42.066  0.00  0.00           H  
ATOM   1351  CD  GLN A  90      66.164 118.205  41.061  0.00  0.00           C  
ATOM   1352  OE1 GLN A  90      65.010 117.951  40.737  0.00  0.00           O  
ATOM   1353  NE2 GLN A  90      66.831 119.120  40.389  0.00  0.00           N  
ATOM   1354 HE21 GLN A  90      67.757 119.416  40.676  0.00  0.00           H  
ATOM   1355 HE22 GLN A  90      66.400 119.497  39.553  0.00  0.00           H  
ATOM   1356  C   GLN A  90      68.047 119.583  44.034  0.00  0.00           C  
ATOM   1357  O   GLN A  90      68.530 120.094  43.019  0.00  0.00           O  
ATOM   1358  N   LYS A  91      68.805 119.208  45.074  0.00  0.00           N  
ATOM   1359  H   LYS A  91      68.349 118.771  45.871  0.00  0.00           H  
ATOM   1360  CA  LYS A  91      70.277 119.284  45.075  0.00  0.00           C  
ATOM   1361  HA  LYS A  91      70.559 120.283  44.736  0.00  0.00           H  
ATOM   1362  CB  LYS A  91      70.807 119.095  46.508  0.00  0.00           C  
ATOM   1363  HB2 LYS A  91      70.228 119.736  47.169  0.00  0.00           H  
ATOM   1364  HB3 LYS A  91      70.665 118.059  46.820  0.00  0.00           H  
ATOM   1365  CG  LYS A  91      72.287 119.483  46.671  0.00  0.00           C  
ATOM   1366  HG2 LYS A  91      72.919 118.841  46.058  0.00  0.00           H  
ATOM   1367  HG3 LYS A  91      72.417 120.518  46.353  0.00  0.00           H  
ATOM   1368  CD  LYS A  91      72.724 119.344  48.133  0.00  0.00           C  
ATOM   1369  HD2 LYS A  91      71.987 119.829  48.772  0.00  0.00           H  
ATOM   1370  HD3 LYS A  91      72.780 118.286  48.397  0.00  0.00           H  
ATOM   1371  CE  LYS A  91      74.089 120.007  48.349  0.00  0.00           C  
ATOM   1372  HE2 LYS A  91      74.830 119.517  47.712  0.00  0.00           H  
ATOM   1373  HE3 LYS A  91      74.025 121.057  48.050  0.00  0.00           H  
ATOM   1374  NZ  LYS A  91      74.511 119.912  49.764  0.00  0.00           N  
ATOM   1375  HZ1 LYS A  91      73.784 120.248  50.391  0.00  0.00           H  
ATOM   1376  HZ2 LYS A  91      74.730 118.944  49.993  0.00  0.00           H  
ATOM   1377  HZ3 LYS A  91      75.347 120.464  49.928  0.00  0.00           H  
ATOM   1378  C   LYS A  91      70.889 118.270  44.103  0.00  0.00           C  
ATOM   1379  O   LYS A  91      70.329 117.191  43.877  0.00  0.00           O  
ATOM   1380  N   GLY A  92      72.047 118.606  43.541  0.00  0.00           N  
ATOM   1381  H   GLY A  92      72.416 119.529  43.747  0.00  0.00           H  
ATOM   1382  CA  GLY A  92      72.844 117.739  42.671  0.00  0.00           C  
ATOM   1383  HA2 GLY A  92      73.899 117.974  42.818  0.00  0.00           H  
ATOM   1384  HA3 GLY A  92      72.694 116.701  42.962  0.00  0.00           H  
ATOM   1385  C   GLY A  92      72.532 117.867  41.177  0.00  0.00           C  
ATOM   1386  O   GLY A  92      73.274 117.320  40.362  0.00  0.00           O  
ATOM   1387  N   SER A  93      71.496 118.617  40.786  0.00  0.00           N  
ATOM   1388  H   SER A  93      70.928 119.059  41.495  0.00  0.00           H  
ATOM   1389  CA  SER A  93      71.216 118.962  39.385  0.00  0.00           C  
ATOM   1390  HA  SER A  93      72.165 119.015  38.854  0.00  0.00           H  
ATOM   1391  CB  SER A  93      70.369 117.873  38.715  0.00  0.00           C  
ATOM   1392  HB2 SER A  93      70.942 116.946  38.667  0.00  0.00           H  
ATOM   1393  HB3 SER A  93      69.463 117.701  39.299  0.00  0.00           H  
ATOM   1394  OG  SER A  93      70.005 118.277  37.407  0.00  0.00           O  
ATOM   1395  HG  SER A  93      70.236 117.554  36.789  0.00  0.00           H  
ATOM   1396  C   SER A  93      70.495 120.315  39.272  0.00  0.00           C  
ATOM   1397  O   SER A  93      69.567 120.563  40.052  0.00  0.00           O  
ATOM   1398  N   PRO A  94      70.861 121.179  38.303  0.00  0.00           N  
ATOM   1399  CD  PRO A  94      71.991 121.039  37.387  0.00  0.00           C  
ATOM   1400  HD2 PRO A  94      71.968 120.084  36.860  0.00  0.00           H  
ATOM   1401  HD3 PRO A  94      72.923 121.132  37.947  0.00  0.00           H  
ATOM   1402  CG  PRO A  94      71.875 122.187  36.384  0.00  0.00           C  
ATOM   1403  HG2 PRO A  94      71.283 121.868  35.525  0.00  0.00           H  
ATOM   1404  HG3 PRO A  94      72.853 122.546  36.061  0.00  0.00           H  
ATOM   1405  CB  PRO A  94      71.112 123.250  37.172  0.00  0.00           C  
ATOM   1406  HB2 PRO A  94      70.599 123.952  36.512  0.00  0.00           H  
ATOM   1407  HB3 PRO A  94      71.799 123.789  37.825  0.00  0.00           H  
ATOM   1408  CA  PRO A  94      70.143 122.419  38.020  0.00  0.00           C  
ATOM   1409  HA  PRO A  94      69.929 122.951  38.948  0.00  0.00           H  
ATOM   1410  C   PRO A  94      68.821 122.199  37.266  0.00  0.00           C  
ATOM   1411  O   PRO A  94      68.053 123.152  37.126  0.00  0.00           O  
ATOM   1412  N   ARG A  95      68.535 120.991  36.753  0.00  0.00           N  
ATOM   1413  H   ARG A  95      69.175 120.223  36.929  0.00  0.00           H  
ATOM   1414  CA  ARG A  95      67.364 120.744  35.897  0.00  0.00           C  
ATOM   1415  HA  ARG A  95      67.270 121.611  35.242  0.00  0.00           H  
ATOM   1416  CB  ARG A  95      67.612 119.525  34.992  0.00  0.00           C  
ATOM   1417  HB2 ARG A  95      68.543 119.677  34.443  0.00  0.00           H  
ATOM   1418  HB3 ARG A  95      67.708 118.624  35.600  0.00  0.00           H  
ATOM   1419  CG  ARG A  95      66.464 119.347  33.987  0.00  0.00           C  
ATOM   1420  HG2 ARG A  95      65.567 119.037  34.524  0.00  0.00           H  
ATOM   1421  HG3 ARG A  95      66.264 120.297  33.491  0.00  0.00           H  
ATOM   1422  CD  ARG A  95      66.775 118.303  32.913  0.00  0.00           C  
ATOM   1423  HD2 ARG A  95      67.611 118.650  32.301  0.00  0.00           H  
ATOM   1424  HD3 ARG A  95      67.055 117.368  33.398  0.00  0.00           H  
ATOM   1425  NE  ARG A  95      65.588 118.088  32.072  0.00  0.00           N  
ATOM   1426  HE  ARG A  95      64.755 118.606  32.305  0.00  0.00           H  
ATOM   1427  CZ  ARG A  95      65.432 117.199  31.114  0.00  0.00           C  
ATOM   1428  NH1 ARG A  95      64.271 117.101  30.547  0.00  0.00           N  
ATOM   1429 HH11 ARG A  95      63.535 117.758  30.797  0.00  0.00           H  
ATOM   1430 HH12 ARG A  95      64.156 116.520  29.735  0.00  0.00           H  
ATOM   1431  NH2 ARG A  95      66.389 116.419  30.708  0.00  0.00           N  
ATOM   1432 HH21 ARG A  95      67.324 116.532  31.082  0.00  0.00           H  
ATOM   1433 HH22 ARG A  95      66.208 115.685  30.031  0.00  0.00           H  
ATOM   1434  C   ARG A  95      66.057 120.647  36.695  0.00  0.00           C  
ATOM   1435  O   ARG A  95      65.961 119.888  37.663  0.00  0.00           O  
ATOM   1436  N   VAL A  96      65.044 121.394  36.250  0.00  0.00           N  
ATOM   1437  H   VAL A  96      65.232 121.979  35.441  0.00  0.00           H  
ATOM   1438  CA  VAL A  96      63.691 121.457  36.835  0.00  0.00           C  
ATOM   1439  HA  VAL A  96      63.806 121.591  37.908  0.00  0.00           H  
ATOM   1440  CB  VAL A  96      62.932 122.688  36.285  0.00  0.00           C  
ATOM   1441  HB  VAL A  96      62.937 122.645  35.195  0.00  0.00           H  
ATOM   1442  CG1 VAL A  96      61.473 122.779  36.748  0.00  0.00           C  
ATOM   1443 HG11 VAL A  96      61.017 123.686  36.349  0.00  0.00           H  
ATOM   1444 HG12 VAL A  96      60.904 121.933  36.375  0.00  0.00           H  
ATOM   1445 HG13 VAL A  96      61.415 122.809  37.835  0.00  0.00           H  
ATOM   1446  CG2 VAL A  96      63.620 123.982  36.726  0.00  0.00           C  
ATOM   1447 HG21 VAL A  96      64.647 124.012  36.366  0.00  0.00           H  
ATOM   1448 HG22 VAL A  96      63.090 124.837  36.308  0.00  0.00           H  
ATOM   1449 HG23 VAL A  96      63.606 124.060  37.813  0.00  0.00           H  
ATOM   1450  C   VAL A  96      62.889 120.168  36.561  0.00  0.00           C  
ATOM   1451  O   VAL A  96      62.848 119.725  35.407  0.00  0.00           O  
ATOM   1452  N   PRO A  97      62.212 119.571  37.564  0.00  0.00           N  
ATOM   1453  CD  PRO A  97      62.201 119.968  38.967  0.00  0.00           C  
ATOM   1454  HD2 PRO A  97      62.108 121.046  39.093  0.00  0.00           H  
ATOM   1455  HD3 PRO A  97      63.110 119.608  39.453  0.00  0.00           H  
ATOM   1456  CG  PRO A  97      60.984 119.284  39.574  0.00  0.00           C  
ATOM   1457  HG2 PRO A  97      60.105 119.900  39.398  0.00  0.00           H  
ATOM   1458  HG3 PRO A  97      61.111 119.090  40.638  0.00  0.00           H  
ATOM   1459  CB  PRO A  97      60.880 117.992  38.770  0.00  0.00           C  
ATOM   1460  HB2 PRO A  97      59.862 117.601  38.769  0.00  0.00           H  
ATOM   1461  HB3 PRO A  97      61.571 117.259  39.185  0.00  0.00           H  
ATOM   1462  CA  PRO A  97      61.356 118.394  37.372  0.00  0.00           C  
ATOM   1463  HA  PRO A  97      61.954 117.581  36.960  0.00  0.00           H  
ATOM   1464  C   PRO A  97      60.175 118.655  36.422  0.00  0.00           C  
ATOM   1465  O   PRO A  97      59.603 119.746  36.387  0.00  0.00           O  
ATOM   1466  N   GLY A  98      59.827 117.661  35.602  0.00  0.00           N  
ATOM   1467  H   GLY A  98      60.329 116.781  35.673  0.00  0.00           H  
ATOM   1468  CA  GLY A  98      58.772 117.747  34.582  0.00  0.00           C  
ATOM   1469  HA2 GLY A  98      58.668 116.771  34.107  0.00  0.00           H  
ATOM   1470  HA3 GLY A  98      57.828 117.990  35.072  0.00  0.00           H  
ATOM   1471  C   GLY A  98      59.010 118.787  33.473  0.00  0.00           C  
ATOM   1472  O   GLY A  98      58.146 118.963  32.615  0.00  0.00           O  
ATOM   1473  N   ASP A  99      60.156 119.479  33.482  0.00  0.00           N  
ATOM   1474  H   ASP A  99      60.821 119.239  34.203  0.00  0.00           H  
ATOM   1475  CA  ASP A  99      60.418 120.720  32.736  0.00  0.00           C  
ATOM   1476  HA  ASP A  99      61.404 121.054  33.060  0.00  0.00           H  
ATOM   1477  CB  ASP A  99      60.533 120.467  31.215  0.00  0.00           C  
ATOM   1478  HB2 ASP A  99      59.543 120.262  30.808  0.00  0.00           H  
ATOM   1479  HB3 ASP A  99      60.904 121.376  30.739  0.00  0.00           H  
ATOM   1480  CG  ASP A  99      61.477 119.322  30.839  0.00  0.00           C  
ATOM   1481  OD1 ASP A  99      61.167 118.564  29.888  0.00  0.00           O  
ATOM   1482  OD2 ASP A  99      62.558 119.183  31.468  0.00  0.00           O  
ATOM   1483  C   ASP A  99      59.472 121.888  33.107  0.00  0.00           C  
ATOM   1484  O   ASP A  99      59.287 122.811  32.310  0.00  0.00           O  
ATOM   1485  N   GLU A 100      58.884 121.889  34.314  0.00  0.00           N  
ATOM   1486  H   GLU A 100      59.082 121.114  34.937  0.00  0.00           H  
ATOM   1487  CA  GLU A 100      57.971 122.957  34.778  0.00  0.00           C  
ATOM   1488  HA  GLU A 100      58.357 123.910  34.423  0.00  0.00           H  
ATOM   1489  CB  GLU A 100      56.584 122.718  34.134  0.00  0.00           C  
ATOM   1490  HB2 GLU A 100      56.685 122.798  33.051  0.00  0.00           H  
ATOM   1491  HB3 GLU A 100      56.269 121.696  34.355  0.00  0.00           H  
ATOM   1492  CG  GLU A 100      55.445 123.660  34.571  0.00  0.00           C  
ATOM   1493  HG2 GLU A 100      54.578 123.471  33.936  0.00  0.00           H  
ATOM   1494  HG3 GLU A 100      55.153 123.401  35.591  0.00  0.00           H  
ATOM   1495  CD  GLU A 100      55.790 125.156  34.513  0.00  0.00           C  
ATOM   1496  OE1 GLU A 100      56.673 125.572  33.728  0.00  0.00           O  
ATOM   1497  OE2 GLU A 100      55.168 125.946  35.265  0.00  0.00           O  
ATOM   1498  C   GLU A 100      57.820 123.099  36.310  0.00  0.00           C  
ATOM   1499  O   GLU A 100      57.509 124.186  36.800  0.00  0.00           O  
ATOM   1500  N   GLU A 101      57.994 122.021  37.077  0.00  0.00           N  
ATOM   1501  H   GLU A 101      58.370 121.182  36.652  0.00  0.00           H  
ATOM   1502  CA  GLU A 101      57.436 121.861  38.431  0.00  0.00           C  
ATOM   1503  HA  GLU A 101      56.490 122.405  38.460  0.00  0.00           H  
ATOM   1504  CB  GLU A 101      57.095 120.379  38.674  0.00  0.00           C  
ATOM   1505  HB2 GLU A 101      58.007 119.787  38.628  0.00  0.00           H  
ATOM   1506  HB3 GLU A 101      56.660 120.275  39.668  0.00  0.00           H  
ATOM   1507  CG  GLU A 101      56.089 119.838  37.642  0.00  0.00           C  
ATOM   1508  HG2 GLU A 101      55.175 120.434  37.700  0.00  0.00           H  
ATOM   1509  HG3 GLU A 101      56.500 119.944  36.636  0.00  0.00           H  
ATOM   1510  CD  GLU A 101      55.741 118.362  37.851  0.00  0.00           C  
ATOM   1511  OE1 GLU A 101      54.715 117.910  37.284  0.00  0.00           O  
ATOM   1512  OE2 GLU A 101      56.488 117.626  38.536  0.00  0.00           O  
ATOM   1513  C   GLU A 101      58.295 122.487  39.551  0.00  0.00           C  
ATOM   1514  O   GLU A 101      58.674 121.833  40.524  0.00  0.00           O  
ATOM   1515  N   GLU A 102      58.592 123.778  39.417  0.00  0.00           N  
ATOM   1516  H   GLU A 102      58.296 124.227  38.556  0.00  0.00           H  
ATOM   1517  CA  GLU A 102      59.232 124.626  40.428  0.00  0.00           C  
ATOM   1518  HA  GLU A 102      58.982 124.248  41.420  0.00  0.00           H  
ATOM   1519  CB  GLU A 102      60.760 124.560  40.250  0.00  0.00           C  
ATOM   1520  HB2 GLU A 102      61.083 123.517  40.272  0.00  0.00           H  
ATOM   1521  HB3 GLU A 102      60.989 124.948  39.257  0.00  0.00           H  
ATOM   1522  CG  GLU A 102      61.565 125.329  41.316  0.00  0.00           C  
ATOM   1523  HG2 GLU A 102      60.956 126.118  41.757  0.00  0.00           H  
ATOM   1524  HG3 GLU A 102      61.826 124.639  42.120  0.00  0.00           H  
ATOM   1525  CD  GLU A 102      62.826 125.987  40.741  0.00  0.00           C  
ATOM   1526  OE1 GLU A 102      62.751 126.663  39.693  0.00  0.00           O  
ATOM   1527  OE2 GLU A 102      63.920 125.887  41.344  0.00  0.00           O  
ATOM   1528  C   GLU A 102      58.699 126.067  40.318  0.00  0.00           C  
ATOM   1529  O   GLU A 102      58.620 126.633  39.221  0.00  0.00           O  
ATOM   1530  N   ASP A 103      58.342 126.680  41.449  0.00  0.00           N  
ATOM   1531  H   ASP A 103      58.444 126.176  42.326  0.00  0.00           H  
ATOM   1532  CA  ASP A 103      57.853 128.061  41.516  0.00  0.00           C  
ATOM   1533  HA  ASP A 103      56.957 128.123  40.904  0.00  0.00           H  
ATOM   1534  CB  ASP A 103      57.472 128.442  42.963  0.00  0.00           C  
ATOM   1535  HB2 ASP A 103      58.358 128.334  43.590  0.00  0.00           H  
ATOM   1536  HB3 ASP A 103      57.191 129.495  42.968  0.00  0.00           H  
ATOM   1537  CG  ASP A 103      56.318 127.655  43.608  0.00  0.00           C  
ATOM   1538  OD1 ASP A 103      55.586 126.912  42.905  0.00  0.00           O  
ATOM   1539  OD2 ASP A 103      56.106 127.832  44.835  0.00  0.00           O  
ATOM   1540  C   ASP A 103      58.876 129.069  40.949  0.00  0.00           C  
ATOM   1541  O   ASP A 103      60.089 128.868  41.038  0.00  0.00           O  
ATOM   1542  N   ASP A 104      58.404 130.164  40.354  0.00  0.00           N  
ATOM   1543  H   ASP A 104      57.395 130.266  40.292  0.00  0.00           H  
ATOM   1544  CA  ASP A 104      59.227 131.322  39.962  0.00  0.00           C  
ATOM   1545  HA  ASP A 104      60.262 131.008  39.819  0.00  0.00           H  
ATOM   1546  CB  ASP A 104      58.728 131.896  38.628  0.00  0.00           C  
ATOM   1547  HB2 ASP A 104      57.676 132.173  38.730  0.00  0.00           H  
ATOM   1548  HB3 ASP A 104      59.289 132.803  38.412  0.00  0.00           H  
ATOM   1549  CG  ASP A 104      58.896 130.947  37.441  0.00  0.00           C  
ATOM   1550  OD1 ASP A 104      57.958 130.858  36.616  0.00  0.00           O  
ATOM   1551  OD2 ASP A 104      59.961 130.306  37.294  0.00  0.00           O  
ATOM   1552  C   ASP A 104      59.225 132.425  41.036  0.00  0.00           C  
ATOM   1553  O   ASP A 104      58.281 132.551  41.819  0.00  0.00           O  
ATOM   1554  N   THR A 105      60.250 133.285  41.042  0.00  0.00           N  
ATOM   1555  H   THR A 105      61.037 133.108  40.419  0.00  0.00           H  
ATOM   1556  CA  THR A 105      60.311 134.480  41.910  0.00  0.00           C  
ATOM   1557  HA  THR A 105      60.118 134.163  42.934  0.00  0.00           H  
ATOM   1558  CB  THR A 105      61.728 135.091  41.880  0.00  0.00           C  
ATOM   1559  HB  THR A 105      61.974 135.376  40.858  0.00  0.00           H  
ATOM   1560  CG2 THR A 105      61.922 136.310  42.778  0.00  0.00           C  
ATOM   1561 HG21 THR A 105      61.524 136.108  43.769  0.00  0.00           H  
ATOM   1562 HG22 THR A 105      62.983 136.544  42.853  0.00  0.00           H  
ATOM   1563 HG23 THR A 105      61.414 137.173  42.349  0.00  0.00           H  
ATOM   1564  OG1 THR A 105      62.670 134.134  42.328  0.00  0.00           O  
ATOM   1565  HG1 THR A 105      62.729 133.469  41.608  0.00  0.00           H  
ATOM   1566  C   THR A 105      59.232 135.526  41.559  0.00  0.00           C  
ATOM   1567  O   THR A 105      58.926 136.404  42.363  0.00  0.00           O  
ATOM   1568  N   ASP A 106      58.596 135.431  40.388  0.00  0.00           N  
ATOM   1569  H   ASP A 106      58.940 134.740  39.735  0.00  0.00           H  
ATOM   1570  CA  ASP A 106      57.635 136.411  39.856  0.00  0.00           C  
ATOM   1571  HA  ASP A 106      58.171 137.341  39.668  0.00  0.00           H  
ATOM   1572  CB  ASP A 106      57.048 135.921  38.519  0.00  0.00           C  
ATOM   1573  HB2 ASP A 106      56.348 135.113  38.734  0.00  0.00           H  
ATOM   1574  HB3 ASP A 106      56.478 136.740  38.077  0.00  0.00           H  
ATOM   1575  CG  ASP A 106      58.033 135.396  37.470  0.00  0.00           C  
ATOM   1576  OD1 ASP A 106      57.563 134.967  36.392  0.00  0.00           O  
ATOM   1577  OD2 ASP A 106      59.267 135.385  37.680  0.00  0.00           O  
ATOM   1578  C   ASP A 106      56.462 136.729  40.805  0.00  0.00           C  
ATOM   1579  O   ASP A 106      56.101 137.898  40.958  0.00  0.00           O  
ATOM   1580  N   ASP A 107      55.893 135.715  41.466  0.00  0.00           N  
ATOM   1581  H   ASP A 107      56.268 134.790  41.306  0.00  0.00           H  
ATOM   1582  CA  ASP A 107      54.806 135.846  42.455  0.00  0.00           C  
ATOM   1583  HA  ASP A 107      54.280 136.783  42.271  0.00  0.00           H  
ATOM   1584  CB  ASP A 107      53.782 134.704  42.261  0.00  0.00           C  
ATOM   1585  HB2 ASP A 107      54.306 133.749  42.321  0.00  0.00           H  
ATOM   1586  HB3 ASP A 107      53.059 134.731  43.077  0.00  0.00           H  
ATOM   1587  CG  ASP A 107      52.980 134.764  40.953  0.00  0.00           C  
ATOM   1588  OD1 ASP A 107      52.810 133.707  40.300  0.00  0.00           O  
ATOM   1589  OD2 ASP A 107      52.443 135.836  40.584  0.00  0.00           O  
ATOM   1590  C   ASP A 107      55.302 135.916  43.922  0.00  0.00           C  
ATOM   1591  O   ASP A 107      54.477 135.955  44.836  0.00  0.00           O  
ATOM   1592  N   LEU A 108      56.620 135.923  44.172  0.00  0.00           N  
ATOM   1593  H   LEU A 108      57.255 135.930  43.385  0.00  0.00           H  
ATOM   1594  CA  LEU A 108      57.202 135.774  45.515  0.00  0.00           C  
ATOM   1595  HA  LEU A 108      56.735 134.897  45.960  0.00  0.00           H  
ATOM   1596  CB  LEU A 108      58.710 135.485  45.395  0.00  0.00           C  
ATOM   1597  HB2 LEU A 108      58.844 134.586  44.793  0.00  0.00           H  
ATOM   1598  HB3 LEU A 108      59.181 136.322  44.882  0.00  0.00           H  
ATOM   1599  CG  LEU A 108      59.436 135.298  46.740  0.00  0.00           C  
ATOM   1600  HG  LEU A 108      59.324 136.193  47.352  0.00  0.00           H  
ATOM   1601  CD1 LEU A 108      58.907 134.100  47.522  0.00  0.00           C  
ATOM   1602 HD11 LEU A 108      57.866 134.258  47.789  0.00  0.00           H  
ATOM   1603 HD12 LEU A 108      58.991 133.195  46.919  0.00  0.00           H  
ATOM   1604 HD13 LEU A 108      59.476 133.987  48.442  0.00  0.00           H  
ATOM   1605  CD2 LEU A 108      60.928 135.084  46.493  0.00  0.00           C  
ATOM   1606 HD21 LEU A 108      61.086 134.225  45.840  0.00  0.00           H  
ATOM   1607 HD22 LEU A 108      61.353 135.977  46.038  0.00  0.00           H  
ATOM   1608 HD23 LEU A 108      61.430 134.906  47.441  0.00  0.00           H  
ATOM   1609  C   LEU A 108      56.939 136.975  46.442  0.00  0.00           C  
ATOM   1610  O   LEU A 108      57.435 138.081  46.206  0.00  0.00           O  
ATOM   1611  N   GLU A 109      56.221 136.743  47.538  0.00  0.00           N  
ATOM   1612  H   GLU A 109      55.851 135.802  47.644  0.00  0.00           H  
ATOM   1613  CA  GLU A 109      55.854 137.727  48.561  0.00  0.00           C  
ATOM   1614  HA  GLU A 109      55.776 138.706  48.084  0.00  0.00           H  
ATOM   1615  CB  GLU A 109      54.467 137.359  49.106  0.00  0.00           C  
ATOM   1616  HB2 GLU A 109      53.841 137.030  48.280  0.00  0.00           H  
ATOM   1617  HB3 GLU A 109      54.564 136.535  49.814  0.00  0.00           H  
ATOM   1618  CG  GLU A 109      53.791 138.553  49.785  0.00  0.00           C  
ATOM   1619  HG2 GLU A 109      54.514 139.074  50.413  0.00  0.00           H  
ATOM   1620  HG3 GLU A 109      53.452 139.246  49.017  0.00  0.00           H  
ATOM   1621  CD  GLU A 109      52.601 138.152  50.653  0.00  0.00           C  
ATOM   1622  OE1 GLU A 109      52.595 138.545  51.839  0.00  0.00           O  
ATOM   1623  OE2 GLU A 109      51.660 137.471  50.179  0.00  0.00           O  
ATOM   1624  C   GLU A 109      56.884 137.834  49.704  0.00  0.00           C  
ATOM   1625  O   GLU A 109      57.401 136.824  50.196  0.00  0.00           O  
ATOM   1626  N   ASN A 110      57.159 139.056  50.170  0.00  0.00           N  
ATOM   1627  H   ASN A 110      56.673 139.851  49.765  0.00  0.00           H  
ATOM   1628  CA  ASN A 110      58.130 139.324  51.238  0.00  0.00           C  
ATOM   1629  HA  ASN A 110      58.894 138.546  51.211  0.00  0.00           H  
ATOM   1630  CB  ASN A 110      58.840 140.656  50.966  0.00  0.00           C  
ATOM   1631  HB2 ASN A 110      58.112 141.463  50.938  0.00  0.00           H  
ATOM   1632  HB3 ASN A 110      59.534 140.862  51.781  0.00  0.00           H  
ATOM   1633  CG  ASN A 110      59.611 140.645  49.658  0.00  0.00           C  
ATOM   1634  OD1 ASN A 110      59.056 140.648  48.563  0.00  0.00           O  
ATOM   1635  ND2 ASN A 110      60.918 140.611  49.718  0.00  0.00           N  
ATOM   1636 HD21 ASN A 110      61.428 140.634  48.847  0.00  0.00           H  
ATOM   1637 HD22 ASN A 110      61.408 140.638  50.607  0.00  0.00           H  
ATOM   1638  C   ASN A 110      57.513 139.293  52.649  0.00  0.00           C  
ATOM   1639  O   ASN A 110      56.349 139.638  52.854  0.00  0.00           O  
ATOM   1640  N   GLU A 111      58.317 138.924  53.646  0.00  0.00           N  
ATOM   1641  H   GLU A 111      59.267 138.654  53.408  0.00  0.00           H  
ATOM   1642  CA  GLU A 111      57.959 138.878  55.074  0.00  0.00           C  
ATOM   1643  HA  GLU A 111      56.912 138.581  55.145  0.00  0.00           H  
ATOM   1644  CB  GLU A 111      58.810 137.786  55.769  0.00  0.00           C  
ATOM   1645  HB2 GLU A 111      59.824 137.817  55.372  0.00  0.00           H  
ATOM   1646  HB3 GLU A 111      58.885 137.963  56.840  0.00  0.00           H  
ATOM   1647  CG  GLU A 111      58.239 136.371  55.575  0.00  0.00           C  
ATOM   1648  HG2 GLU A 111      57.932 136.233  54.536  0.00  0.00           H  
ATOM   1649  HG3 GLU A 111      59.033 135.653  55.786  0.00  0.00           H  
ATOM   1650  CD  GLU A 111      57.056 136.084  56.513  0.00  0.00           C  
ATOM   1651  OE1 GLU A 111      56.737 134.907  56.789  0.00  0.00           O  
ATOM   1652  OE2 GLU A 111      56.397 137.026  57.013  0.00  0.00           O  
ATOM   1653  C   GLU A 111      58.027 140.260  55.772  0.00  0.00           C  
ATOM   1654  O   GLU A 111      58.571 140.391  56.873  0.00  0.00           O  
ATOM   1655  N   PHE A 112      57.469 141.304  55.151  0.00  0.00           N  
ATOM   1656  H   PHE A 112      56.987 141.127  54.278  0.00  0.00           H  
ATOM   1657  CA  PHE A 112      57.415 142.672  55.694  0.00  0.00           C  
ATOM   1658  HA  PHE A 112      58.097 142.741  56.540  0.00  0.00           H  
ATOM   1659  CB  PHE A 112      57.919 143.661  54.628  0.00  0.00           C  
ATOM   1660  HB2 PHE A 112      57.297 143.552  53.739  0.00  0.00           H  
ATOM   1661  HB3 PHE A 112      57.782 144.676  54.997  0.00  0.00           H  
ATOM   1662  CG  PHE A 112      59.385 143.519  54.236  0.00  0.00           C  
ATOM   1663  CD1 PHE A 112      60.391 143.422  55.220  0.00  0.00           C  
ATOM   1664  HD1 PHE A 112      60.137 143.440  56.270  0.00  0.00           H  
ATOM   1665  CE1 PHE A 112      61.742 143.303  54.848  0.00  0.00           C  
ATOM   1666  HE1 PHE A 112      62.504 143.218  55.610  0.00  0.00           H  
ATOM   1667  CZ  PHE A 112      62.101 143.304  53.490  0.00  0.00           C  
ATOM   1668  HZ  PHE A 112      63.141 143.218  53.206  0.00  0.00           H  
ATOM   1669  CE2 PHE A 112      61.105 143.411  52.504  0.00  0.00           C  
ATOM   1670  HE2 PHE A 112      61.374 143.405  51.456  0.00  0.00           H  
ATOM   1671  CD2 PHE A 112      59.754 143.525  52.877  0.00  0.00           C  
ATOM   1672  HD2 PHE A 112      58.997 143.625  52.114  0.00  0.00           H  
ATOM   1673  C   PHE A 112      56.032 143.059  56.265  0.00  0.00           C  
ATOM   1674  O   PHE A 112      55.051 142.324  56.135  0.00  0.00           O  
ATOM   1675  N   ALA A 113      55.972 144.200  56.958  0.00  0.00           N  
ATOM   1676  H   ALA A 113      56.827 144.738  57.036  0.00  0.00           H  
ATOM   1677  CA  ALA A 113      54.804 144.705  57.687  0.00  0.00           C  
ATOM   1678  HA  ALA A 113      54.396 143.885  58.280  0.00  0.00           H  
ATOM   1679  CB  ALA A 113      55.302 145.785  58.659  0.00  0.00           C  
ATOM   1680  HB1 ALA A 113      55.887 146.532  58.126  0.00  0.00           H  
ATOM   1681  HB2 ALA A 113      54.461 146.283  59.140  0.00  0.00           H  
ATOM   1682  HB3 ALA A 113      55.930 145.328  59.425  0.00  0.00           H  
ATOM   1683  C   ALA A 113      53.662 145.232  56.783  0.00  0.00           C  
ATOM   1684  O   ALA A 113      53.905 145.768  55.700  0.00  0.00           O  
ATOM   1685  N   LEU A 114      52.412 145.118  57.259  0.00  0.00           N  
ATOM   1686  H   LEU A 114      52.308 144.693  58.172  0.00  0.00           H  
ATOM   1687  CA  LEU A 114      51.178 145.488  56.539  0.00  0.00           C  
ATOM   1688  HA  LEU A 114      51.293 145.213  55.489  0.00  0.00           H  
ATOM   1689  CB  LEU A 114      50.022 144.655  57.136  0.00  0.00           C  
ATOM   1690  HB2 LEU A 114      50.208 143.603  56.918  0.00  0.00           H  
ATOM   1691  HB3 LEU A 114      50.035 144.773  58.221  0.00  0.00           H  
ATOM   1692  CG  LEU A 114      48.602 145.019  56.650  0.00  0.00           C  
ATOM   1693  HG  LEU A 114      48.360 146.034  56.963  0.00  0.00           H  
ATOM   1694  CD1 LEU A 114      48.441 144.916  55.134  0.00  0.00           C  
ATOM   1695 HD11 LEU A 114      48.716 143.919  54.801  0.00  0.00           H  
ATOM   1696 HD12 LEU A 114      47.405 145.111  54.858  0.00  0.00           H  
ATOM   1697 HD13 LEU A 114      49.070 145.642  54.629  0.00  0.00           H  
ATOM   1698  CD2 LEU A 114      47.589 144.071  57.284  0.00  0.00           C  
ATOM   1699 HD21 LEU A 114      47.793 143.048  56.969  0.00  0.00           H  
ATOM   1700 HD22 LEU A 114      47.655 144.131  58.370  0.00  0.00           H  
ATOM   1701 HD23 LEU A 114      46.583 144.342  56.972  0.00  0.00           H  
ATOM   1702  C   LEU A 114      50.853 146.993  56.578  0.00  0.00           C  
ATOM   1703  O   LEU A 114      50.437 147.579  55.576  0.00  0.00           O  
ATOM   1704  N   GLU A 115      51.018 147.641  57.731  0.00  0.00           N  
ATOM   1705  H   GLU A 115      51.305 147.108  58.548  0.00  0.00           H  
ATOM   1706  CA  GLU A 115      50.737 149.074  57.925  0.00  0.00           C  
ATOM   1707  HA  GLU A 115      49.922 149.344  57.254  0.00  0.00           H  
ATOM   1708  CB  GLU A 115      50.192 149.322  59.347  0.00  0.00           C  
ATOM   1709  HB2 GLU A 115      49.660 150.272  59.332  0.00  0.00           H  
ATOM   1710  HB3 GLU A 115      49.452 148.555  59.579  0.00  0.00           H  
ATOM   1711  CG  GLU A 115      51.214 149.388  60.494  0.00  0.00           C  
ATOM   1712  HG2 GLU A 115      51.869 150.245  60.329  0.00  0.00           H  
ATOM   1713  HG3 GLU A 115      50.669 149.575  61.421  0.00  0.00           H  
ATOM   1714  CD  GLU A 115      52.068 148.128  60.677  0.00  0.00           C  
ATOM   1715  OE1 GLU A 115      53.230 148.271  61.122  0.00  0.00           O  
ATOM   1716  OE2 GLU A 115      51.605 146.993  60.404  0.00  0.00           O  
ATOM   1717  C   GLU A 115      51.911 149.992  57.518  0.00  0.00           C  
ATOM   1718  O   GLU A 115      51.871 151.202  57.752  0.00  0.00           O  
ATOM   1719  N   MET A 116      52.950 149.425  56.889  0.00  0.00           N  
ATOM   1720  H   MET A 116      52.888 148.435  56.695  0.00  0.00           H  
ATOM   1721  CA  MET A 116      54.198 150.102  56.513  0.00  0.00           C  
ATOM   1722  HA  MET A 116      54.570 150.625  57.396  0.00  0.00           H  
ATOM   1723  CB  MET A 116      55.228 149.027  56.130  0.00  0.00           C  
ATOM   1724  HB2 MET A 116      55.267 148.300  56.937  0.00  0.00           H  
ATOM   1725  HB3 MET A 116      54.917 148.515  55.218  0.00  0.00           H  
ATOM   1726  CG  MET A 116      56.637 149.598  55.940  0.00  0.00           C  
ATOM   1727  HG2 MET A 116      56.700 150.108  54.978  0.00  0.00           H  
ATOM   1728  HG3 MET A 116      56.802 150.338  56.722  0.00  0.00           H  
ATOM   1729  SD  MET A 116      57.973 148.375  56.056  0.00  0.00           S  
ATOM   1730  CE  MET A 116      57.811 147.538  54.461  0.00  0.00           C  
ATOM   1731  HE1 MET A 116      56.836 147.059  54.389  0.00  0.00           H  
ATOM   1732  HE2 MET A 116      57.920 148.270  53.665  0.00  0.00           H  
ATOM   1733  HE3 MET A 116      58.596 146.788  54.358  0.00  0.00           H  
ATOM   1734  C   MET A 116      54.040 151.156  55.401  0.00  0.00           C  
ATOM   1735  O   MET A 116      54.856 152.075  55.312  0.00  0.00           O  
ATOM   1736  N   GLY A 117      52.987 151.067  54.584  0.00  0.00           N  
ATOM   1737  H   GLY A 117      52.406 150.243  54.648  0.00  0.00           H  
ATOM   1738  CA  GLY A 117      52.641 152.089  53.591  0.00  0.00           C  
ATOM   1739  HA2 GLY A 117      51.577 152.012  53.369  0.00  0.00           H  
ATOM   1740  HA3 GLY A 117      52.827 153.079  54.006  0.00  0.00           H  
ATOM   1741  C   GLY A 117      53.405 151.975  52.269  0.00  0.00           C  
ATOM   1742  O   GLY A 117      53.750 152.997  51.677  0.00  0.00           O  
ATOM   1743  N   GLN A 118      53.715 150.758  51.814  0.00  0.00           N  
ATOM   1744  H   GLN A 118      53.419 149.956  52.363  0.00  0.00           H  
ATOM   1745  CA  GLN A 118      54.228 150.507  50.461  0.00  0.00           C  
ATOM   1746  HA  GLN A 118      55.094 151.146  50.280  0.00  0.00           H  
ATOM   1747  CB  GLN A 118      54.651 149.031  50.319  0.00  0.00           C  
ATOM   1748  HB2 GLN A 118      53.750 148.420  50.379  0.00  0.00           H  
ATOM   1749  HB3 GLN A 118      55.076 148.881  49.326  0.00  0.00           H  
ATOM   1750  CG  GLN A 118      55.633 148.478  51.370  0.00  0.00           C  
ATOM   1751  HG2 GLN A 118      55.319 148.746  52.377  0.00  0.00           H  
ATOM   1752  HG3 GLN A 118      55.594 147.394  51.305  0.00  0.00           H  
ATOM   1753  CD  GLN A 118      57.078 148.929  51.186  0.00  0.00           C  
ATOM   1754  OE1 GLN A 118      57.392 150.113  51.201  0.00  0.00           O  
ATOM   1755  NE2 GLN A 118      58.011 148.019  51.035  0.00  0.00           N  
ATOM   1756 HE21 GLN A 118      57.766 147.028  51.082  0.00  0.00           H  
ATOM   1757 HE22 GLN A 118      58.976 148.304  51.000  0.00  0.00           H  
ATOM   1758  C   GLN A 118      53.137 150.834  49.421  0.00  0.00           C  
ATOM   1759  O   GLN A 118      52.033 150.294  49.514  0.00  0.00           O  
ATOM   1760  N   LEU A 119      53.426 151.695  48.440  0.00  0.00           N  
ATOM   1761  H   LEU A 119      54.350 152.110  48.427  0.00  0.00           H  
ATOM   1762  CA  LEU A 119      52.486 152.129  47.387  0.00  0.00           C  
ATOM   1763  HA  LEU A 119      51.495 151.727  47.600  0.00  0.00           H  
ATOM   1764  CB  LEU A 119      52.384 153.670  47.385  0.00  0.00           C  
ATOM   1765  HB2 LEU A 119      53.343 154.073  47.054  0.00  0.00           H  
ATOM   1766  HB3 LEU A 119      51.634 153.964  46.649  0.00  0.00           H  
ATOM   1767  CG  LEU A 119      52.030 154.327  48.736  0.00  0.00           C  
ATOM   1768  HG  LEU A 119      52.802 154.087  49.465  0.00  0.00           H  
ATOM   1769  CD1 LEU A 119      51.995 155.847  48.580  0.00  0.00           C  
ATOM   1770 HD11 LEU A 119      51.784 156.312  49.544  0.00  0.00           H  
ATOM   1771 HD12 LEU A 119      52.961 156.205  48.226  0.00  0.00           H  
ATOM   1772 HD13 LEU A 119      51.222 156.132  47.868  0.00  0.00           H  
ATOM   1773  CD2 LEU A 119      50.673 153.882  49.290  0.00  0.00           C  
ATOM   1774 HD21 LEU A 119      50.669 152.805  49.454  0.00  0.00           H  
ATOM   1775 HD22 LEU A 119      50.495 154.369  50.249  0.00  0.00           H  
ATOM   1776 HD23 LEU A 119      49.877 154.152  48.599  0.00  0.00           H  
ATOM   1777  C   LEU A 119      52.868 151.603  45.988  0.00  0.00           C  
ATOM   1778  O   LEU A 119      52.009 151.478  45.117  0.00  0.00           O  
ATOM   1779  N   ASP A 120      54.139 151.260  45.769  0.00  0.00           N  
ATOM   1780  H   ASP A 120      54.808 151.460  46.501  0.00  0.00           H  
ATOM   1781  CA  ASP A 120      54.622 150.521  44.594  0.00  0.00           C  
ATOM   1782  HA  ASP A 120      54.508 151.137  43.702  0.00  0.00           H  
ATOM   1783  CB  ASP A 120      56.121 150.240  44.804  0.00  0.00           C  
ATOM   1784  HB2 ASP A 120      56.658 151.189  44.783  0.00  0.00           H  
ATOM   1785  HB3 ASP A 120      56.256 149.808  45.798  0.00  0.00           H  
ATOM   1786  CG  ASP A 120      56.769 149.294  43.788  0.00  0.00           C  
ATOM   1787  OD1 ASP A 120      57.833 148.727  44.124  0.00  0.00           O  
ATOM   1788  OD2 ASP A 120      56.264 149.104  42.658  0.00  0.00           O  
ATOM   1789  C   ASP A 120      53.823 149.216  44.406  0.00  0.00           C  
ATOM   1790  O   ASP A 120      53.733 148.403  45.324  0.00  0.00           O  
ATOM   1791  N   GLU A 121      53.256 148.992  43.218  0.00  0.00           N  
ATOM   1792  H   GLU A 121      53.391 149.687  42.495  0.00  0.00           H  
ATOM   1793  CA  GLU A 121      52.384 147.850  42.897  0.00  0.00           C  
ATOM   1794  HA  GLU A 121      51.534 147.883  43.573  0.00  0.00           H  
ATOM   1795  CB  GLU A 121      51.822 148.061  41.474  0.00  0.00           C  
ATOM   1796  HB2 GLU A 121      51.347 149.044  41.464  0.00  0.00           H  
ATOM   1797  HB3 GLU A 121      52.642 148.080  40.763  0.00  0.00           H  
ATOM   1798  CG  GLU A 121      50.785 147.030  40.992  0.00  0.00           C  
ATOM   1799  HG2 GLU A 121      51.282 146.070  40.848  0.00  0.00           H  
ATOM   1800  HG3 GLU A 121      50.031 146.910  41.772  0.00  0.00           H  
ATOM   1801  CD  GLU A 121      50.074 147.435  39.681  0.00  0.00           C  
ATOM   1802  OE1 GLU A 121      50.292 148.556  39.154  0.00  0.00           O  
ATOM   1803  OE2 GLU A 121      49.243 146.639  39.175  0.00  0.00           O  
ATOM   1804  C   GLU A 121      53.068 146.480  43.117  0.00  0.00           C  
ATOM   1805  O   GLU A 121      52.389 145.501  43.418  0.00  0.00           O  
ATOM   1806  N   GLN A 122      54.406 146.412  43.081  0.00  0.00           N  
ATOM   1807  H   GLN A 122      54.902 147.260  42.831  0.00  0.00           H  
ATOM   1808  CA  GLN A 122      55.216 145.225  43.418  0.00  0.00           C  
ATOM   1809  HA  GLN A 122      54.756 144.351  42.955  0.00  0.00           H  
ATOM   1810  CB  GLN A 122      56.605 145.443  42.776  0.00  0.00           C  
ATOM   1811  HB2 GLN A 122      56.479 145.498  41.693  0.00  0.00           H  
ATOM   1812  HB3 GLN A 122      56.970 146.413  43.107  0.00  0.00           H  
ATOM   1813  CG  GLN A 122      57.724 144.425  43.074  0.00  0.00           C  
ATOM   1814  HG2 GLN A 122      58.641 144.782  42.608  0.00  0.00           H  
ATOM   1815  HG3 GLN A 122      57.910 144.375  44.145  0.00  0.00           H  
ATOM   1816  CD  GLN A 122      57.455 143.027  42.536  0.00  0.00           C  
ATOM   1817  OE1 GLN A 122      58.030 142.597  41.545  0.00  0.00           O  
ATOM   1818  NE2 GLN A 122      56.586 142.262  43.150  0.00  0.00           N  
ATOM   1819 HE21 GLN A 122      56.109 142.602  43.977  0.00  0.00           H  
ATOM   1820 HE22 GLN A 122      56.371 141.358  42.751  0.00  0.00           H  
ATOM   1821  C   GLN A 122      55.316 144.940  44.939  0.00  0.00           C  
ATOM   1822  O   GLN A 122      55.717 143.843  45.344  0.00  0.00           O  
ATOM   1823  N   ASN A 123      54.987 145.910  45.798  0.00  0.00           N  
ATOM   1824  H   ASN A 123      54.630 146.775  45.406  0.00  0.00           H  
ATOM   1825  CA  ASN A 123      55.254 145.878  47.245  0.00  0.00           C  
ATOM   1826  HA  ASN A 123      55.548 144.868  47.536  0.00  0.00           H  
ATOM   1827  CB  ASN A 123      56.452 146.802  47.525  0.00  0.00           C  
ATOM   1828  HB2 ASN A 123      56.297 147.782  47.076  0.00  0.00           H  
ATOM   1829  HB3 ASN A 123      56.567 146.929  48.601  0.00  0.00           H  
ATOM   1830  CG  ASN A 123      57.737 146.180  47.009  0.00  0.00           C  
ATOM   1831  OD1 ASN A 123      58.179 145.162  47.512  0.00  0.00           O  
ATOM   1832  ND2 ASN A 123      58.355 146.687  45.972  0.00  0.00           N  
ATOM   1833 HD21 ASN A 123      59.210 146.241  45.691  0.00  0.00           H  
ATOM   1834 HD22 ASN A 123      58.016 147.519  45.495  0.00  0.00           H  
ATOM   1835  C   ASN A 123      54.024 146.184  48.119  0.00  0.00           C  
ATOM   1836  O   ASN A 123      53.919 145.660  49.229  0.00  0.00           O  
ATOM   1837  N   VAL A 124      53.030 146.917  47.608  0.00  0.00           N  
ATOM   1838  H   VAL A 124      53.190 147.386  46.720  0.00  0.00           H  
ATOM   1839  CA  VAL A 124      51.696 147.054  48.226  0.00  0.00           C  
ATOM   1840  HA  VAL A 124      51.824 147.487  49.218  0.00  0.00           H  
ATOM   1841  CB  VAL A 124      50.833 148.029  47.395  0.00  0.00           C  
ATOM   1842  HB  VAL A 124      51.432 148.918  47.189  0.00  0.00           H  
ATOM   1843  CG1 VAL A 124      50.391 147.437  46.050  0.00  0.00           C  
ATOM   1844 HG11 VAL A 124      51.248 147.005  45.538  0.00  0.00           H  
ATOM   1845 HG12 VAL A 124      49.640 146.660  46.196  0.00  0.00           H  
ATOM   1846 HG13 VAL A 124      49.967 148.226  45.429  0.00  0.00           H  
ATOM   1847  CG2 VAL A 124      49.571 148.482  48.136  0.00  0.00           C  
ATOM   1848 HG21 VAL A 124      49.841 148.897  49.106  0.00  0.00           H  
ATOM   1849 HG22 VAL A 124      49.071 149.256  47.556  0.00  0.00           H  
ATOM   1850 HG23 VAL A 124      48.890 147.646  48.289  0.00  0.00           H  
ATOM   1851  C   VAL A 124      51.005 145.692  48.405  0.00  0.00           C  
ATOM   1852  O   VAL A 124      50.227 145.510  49.338  0.00  0.00           O  
ATOM   1853  N   THR A 125      51.327 144.709  47.556  0.00  0.00           N  
ATOM   1854  H   THR A 125      51.962 144.920  46.798  0.00  0.00           H  
ATOM   1855  CA  THR A 125      50.811 143.332  47.615  0.00  0.00           C  
ATOM   1856  HA  THR A 125      49.738 143.371  47.799  0.00  0.00           H  
ATOM   1857  CB  THR A 125      51.022 142.631  46.263  0.00  0.00           C  
ATOM   1858  HB  THR A 125      50.697 141.599  46.350  0.00  0.00           H  
ATOM   1859  CG2 THR A 125      50.201 143.285  45.152  0.00  0.00           C  
ATOM   1860 HG21 THR A 125      50.313 142.708  44.235  0.00  0.00           H  
ATOM   1861 HG22 THR A 125      49.147 143.291  45.430  0.00  0.00           H  
ATOM   1862 HG23 THR A 125      50.535 144.307  44.976  0.00  0.00           H  
ATOM   1863  OG1 THR A 125      52.382 142.667  45.868  0.00  0.00           O  
ATOM   1864  HG1 THR A 125      52.869 142.002  46.399  0.00  0.00           H  
ATOM   1865  C   THR A 125      51.414 142.480  48.741  0.00  0.00           C  
ATOM   1866  O   THR A 125      50.793 141.494  49.141  0.00  0.00           O  
ATOM   1867  N   ASP A 126      52.573 142.855  49.304  0.00  0.00           N  
ATOM   1868  H   ASP A 126      53.012 143.710  48.992  0.00  0.00           H  
ATOM   1869  CA  ASP A 126      53.115 142.190  50.499  0.00  0.00           C  
ATOM   1870  HA  ASP A 126      53.181 141.124  50.290  0.00  0.00           H  
ATOM   1871  CB  ASP A 126      54.537 142.678  50.847  0.00  0.00           C  
ATOM   1872  HB2 ASP A 126      54.498 143.745  51.057  0.00  0.00           H  
ATOM   1873  HB3 ASP A 126      54.854 142.176  51.762  0.00  0.00           H  
ATOM   1874  CG  ASP A 126      55.615 142.428  49.781  0.00  0.00           C  
ATOM   1875  OD1 ASP A 126      55.516 141.466  48.984  0.00  0.00           O  
ATOM   1876  OD2 ASP A 126      56.609 143.193  49.738  0.00  0.00           O  
ATOM   1877  C   ASP A 126      52.151 142.371  51.689  0.00  0.00           C  
ATOM   1878  O   ASP A 126      51.667 143.482  51.942  0.00  0.00           O  
ATOM   1879  N   ALA A 127      51.847 141.270  52.386  0.00  0.00           N  
ATOM   1880  H   ALA A 127      52.286 140.395  52.108  0.00  0.00           H  
ATOM   1881  CA  ALA A 127      50.888 141.158  53.493  0.00  0.00           C  
ATOM   1882  HA  ALA A 127      50.844 140.097  53.740  0.00  0.00           H  
ATOM   1883  CB  ALA A 127      51.466 141.859  54.733  0.00  0.00           C  
ATOM   1884  HB1 ALA A 127      51.478 142.938  54.583  0.00  0.00           H  
ATOM   1885  HB2 ALA A 127      50.854 141.625  55.605  0.00  0.00           H  
ATOM   1886  HB3 ALA A 127      52.483 141.511  54.916  0.00  0.00           H  
ATOM   1887  C   ALA A 127      49.421 141.555  53.185  0.00  0.00           C  
ATOM   1888  O   ALA A 127      48.592 141.541  54.096  0.00  0.00           O  
ATOM   1889  N   MET A 128      49.070 141.889  51.935  0.00  0.00           N  
ATOM   1890  H   MET A 128      49.781 141.840  51.218  0.00  0.00           H  
ATOM   1891  CA  MET A 128      47.727 142.357  51.545  0.00  0.00           C  
ATOM   1892  HA  MET A 128      47.512 143.262  52.115  0.00  0.00           H  
ATOM   1893  CB  MET A 128      47.743 142.737  50.053  0.00  0.00           C  
ATOM   1894  HB2 MET A 128      48.421 143.577  49.916  0.00  0.00           H  
ATOM   1895  HB3 MET A 128      48.122 141.895  49.476  0.00  0.00           H  
ATOM   1896  CG  MET A 128      46.369 143.109  49.481  0.00  0.00           C  
ATOM   1897  HG2 MET A 128      45.733 142.227  49.526  0.00  0.00           H  
ATOM   1898  HG3 MET A 128      45.922 143.886  50.101  0.00  0.00           H  
ATOM   1899  SD  MET A 128      46.390 143.681  47.757  0.00  0.00           S  
ATOM   1900  CE  MET A 128      46.852 145.415  48.009  0.00  0.00           C  
ATOM   1901  HE1 MET A 128      47.818 145.470  48.508  0.00  0.00           H  
ATOM   1902  HE2 MET A 128      46.912 145.920  47.045  0.00  0.00           H  
ATOM   1903  HE3 MET A 128      46.100 145.907  48.627  0.00  0.00           H  
ATOM   1904  C   MET A 128      46.622 141.334  51.874  0.00  0.00           C  
ATOM   1905  O   MET A 128      46.809 140.132  51.667  0.00  0.00           O  
ATOM   1906  N   LEU A 129      45.475 141.822  52.371  0.00  0.00           N  
ATOM   1907  H   LEU A 129      45.383 142.827  52.471  0.00  0.00           H  
ATOM   1908  CA  LEU A 129      44.319 141.004  52.763  0.00  0.00           C  
ATOM   1909  HA  LEU A 129      44.685 140.069  53.182  0.00  0.00           H  
ATOM   1910  CB  LEU A 129      43.473 141.716  53.840  0.00  0.00           C  
ATOM   1911  HB2 LEU A 129      43.005 142.597  53.399  0.00  0.00           H  
ATOM   1912  HB3 LEU A 129      42.667 141.035  54.116  0.00  0.00           H  
ATOM   1913  CG  LEU A 129      44.179 142.151  55.134  0.00  0.00           C  
ATOM   1914  HG  LEU A 129      44.722 143.080  54.964  0.00  0.00           H  
ATOM   1915  CD1 LEU A 129      43.108 142.367  56.207  0.00  0.00           C  
ATOM   1916 HD11 LEU A 129      42.525 141.458  56.355  0.00  0.00           H  
ATOM   1917 HD12 LEU A 129      43.584 142.622  57.147  0.00  0.00           H  
ATOM   1918 HD13 LEU A 129      42.440 143.174  55.903  0.00  0.00           H  
ATOM   1919  CD2 LEU A 129      45.144 141.108  55.685  0.00  0.00           C  
ATOM   1920 HD21 LEU A 129      44.611 140.182  55.885  0.00  0.00           H  
ATOM   1921 HD22 LEU A 129      45.946 140.920  54.973  0.00  0.00           H  
ATOM   1922 HD23 LEU A 129      45.597 141.483  56.602  0.00  0.00           H  
ATOM   1923  C   LEU A 129      43.391 140.651  51.593  0.00  0.00           C  
ATOM   1924  O   LEU A 129      43.410 141.303  50.545  0.00  0.00           O  
ATOM   1925  N   HIS A 130      42.483 139.704  51.840  0.00  0.00           N  
ATOM   1926  H   HIS A 130      42.561 139.217  52.724  0.00  0.00           H  
ATOM   1927  CA  HIS A 130      41.280 139.436  51.046  0.00  0.00           C  
ATOM   1928  HA  HIS A 130      41.586 139.025  50.084  0.00  0.00           H  
ATOM   1929  CB  HIS A 130      40.436 138.376  51.780  0.00  0.00           C  
ATOM   1930  HB2 HIS A 130      39.624 138.050  51.133  0.00  0.00           H  
ATOM   1931  HB3 HIS A 130      41.061 137.506  51.986  0.00  0.00           H  
ATOM   1932  CG  HIS A 130      39.835 138.860  53.081  0.00  0.00           C  
ATOM   1933  ND1 HIS A 130      40.488 138.922  54.316  0.00  0.00           N  
ATOM   1934  CE1 HIS A 130      39.633 139.518  55.160  0.00  0.00           C  
ATOM   1935  HE1 HIS A 130      39.842 139.738  56.201  0.00  0.00           H  
ATOM   1936  NE2 HIS A 130      38.488 139.816  54.524  0.00  0.00           N  
ATOM   1937  HE2 HIS A 130      37.703 140.325  54.925  0.00  0.00           H  
ATOM   1938  CD2 HIS A 130      38.592 139.399  53.218  0.00  0.00           C  
ATOM   1939  HD2 HIS A 130      37.858 139.522  52.433  0.00  0.00           H  
ATOM   1940  C   HIS A 130      40.448 140.707  50.776  0.00  0.00           C  
ATOM   1941  O   HIS A 130      40.480 141.677  51.538  0.00  0.00           O  
ATOM   1942  N   GLY A 131      39.684 140.696  49.684  0.00  0.00           N  
ATOM   1943  H   GLY A 131      39.651 139.835  49.148  0.00  0.00           H  
ATOM   1944  CA  GLY A 131      38.827 141.802  49.251  0.00  0.00           C  
ATOM   1945  HA2 GLY A 131      39.273 142.756  49.535  0.00  0.00           H  
ATOM   1946  HA3 GLY A 131      38.774 141.780  48.165  0.00  0.00           H  
ATOM   1947  C   GLY A 131      37.406 141.744  49.827  0.00  0.00           C  
ATOM   1948  O   GLY A 131      37.200 141.418  50.997  0.00  0.00           O  
ATOM   1949  N   HIS A 132      36.409 142.077  49.004  0.00  0.00           N  
ATOM   1950  H   HIS A 132      36.656 142.387  48.068  0.00  0.00           H  
ATOM   1951  CA  HIS A 132      34.977 142.003  49.340  0.00  0.00           C  
ATOM   1952  HA  HIS A 132      34.803 142.561  50.259  0.00  0.00           H  
ATOM   1953  CB  HIS A 132      34.162 142.669  48.223  0.00  0.00           C  
ATOM   1954  HB2 HIS A 132      34.524 142.322  47.255  0.00  0.00           H  
ATOM   1955  HB3 HIS A 132      33.117 142.374  48.319  0.00  0.00           H  
ATOM   1956  CG  HIS A 132      34.206 144.173  48.252  0.00  0.00           C  
ATOM   1957  ND1 HIS A 132      34.965 144.955  49.128  0.00  0.00           N  
ATOM   1958  CE1 HIS A 132      34.596 146.225  48.899  0.00  0.00           C  
ATOM   1959  HE1 HIS A 132      34.971 147.089  49.436  0.00  0.00           H  
ATOM   1960  NE2 HIS A 132      33.681 146.271  47.922  0.00  0.00           N  
ATOM   1961  HE2 HIS A 132      33.218 147.122  47.597  0.00  0.00           H  
ATOM   1962  CD2 HIS A 132      33.421 144.991  47.497  0.00  0.00           C  
ATOM   1963  HD2 HIS A 132      32.694 144.682  46.758  0.00  0.00           H  
ATOM   1964  C   HIS A 132      34.476 140.573  49.585  0.00  0.00           C  
ATOM   1965  O   HIS A 132      35.048 139.612  49.066  0.00  0.00           O  
ATOM   1966  N   MET A 133      33.391 140.429  50.357  0.00  0.00           N  
ATOM   1967  H   MET A 133      32.978 141.255  50.781  0.00  0.00           H  
ATOM   1968  CA  MET A 133      32.800 139.125  50.689  0.00  0.00           C  
ATOM   1969  HA  MET A 133      32.944 138.472  49.830  0.00  0.00           H  
ATOM   1970  CB  MET A 133      33.577 138.504  51.863  0.00  0.00           C  
ATOM   1971  HB2 MET A 133      33.308 137.452  51.926  0.00  0.00           H  
ATOM   1972  HB3 MET A 133      34.645 138.561  51.660  0.00  0.00           H  
ATOM   1973  CG  MET A 133      33.304 139.163  53.218  0.00  0.00           C  
ATOM   1974  HG2 MET A 133      33.532 140.227  53.144  0.00  0.00           H  
ATOM   1975  HG3 MET A 133      32.246 139.061  53.460  0.00  0.00           H  
ATOM   1976  SD  MET A 133      34.279 138.473  54.584  0.00  0.00           S  
ATOM   1977  CE  MET A 133      33.761 136.736  54.552  0.00  0.00           C  
ATOM   1978  HE1 MET A 133      34.167 136.248  53.666  0.00  0.00           H  
ATOM   1979  HE2 MET A 133      34.144 136.225  55.431  0.00  0.00           H  
ATOM   1980  HE3 MET A 133      32.673 136.670  54.540  0.00  0.00           H  
ATOM   1981  C   MET A 133      31.280 139.148  50.949  0.00  0.00           C  
ATOM   1982  O   MET A 133      30.637 140.200  50.980  0.00  0.00           O  
ATOM   1983  N   SER A 134      30.705 137.952  51.108  0.00  0.00           N  
ATOM   1984  H   SER A 134      31.305 137.139  51.011  0.00  0.00           H  
ATOM   1985  CA  SER A 134      29.270 137.669  51.256  0.00  0.00           C  
ATOM   1986  HA  SER A 134      28.784 138.503  51.764  0.00  0.00           H  
ATOM   1987  CB  SER A 134      28.685 137.522  49.846  0.00  0.00           C  
ATOM   1988  HB2 SER A 134      28.960 138.394  49.251  0.00  0.00           H  
ATOM   1989  HB3 SER A 134      29.105 136.632  49.378  0.00  0.00           H  
ATOM   1990  OG  SER A 134      27.280 137.419  49.860  0.00  0.00           O  
ATOM   1991  HG  SER A 134      26.945 138.294  50.158  0.00  0.00           H  
ATOM   1992  C   SER A 134      29.034 136.385  52.076  0.00  0.00           C  
ATOM   1993  O   SER A 134      29.932 135.543  52.151  0.00  0.00           O  
ATOM   1994  N   TYR A 135      27.854 136.196  52.681  0.00  0.00           N  
ATOM   1995  H   TYR A 135      27.135 136.907  52.588  0.00  0.00           H  
ATOM   1996  CA  TYR A 135      27.505 134.967  53.418  0.00  0.00           C  
ATOM   1997  HA  TYR A 135      28.179 134.171  53.100  0.00  0.00           H  
ATOM   1998  CB  TYR A 135      27.731 135.158  54.928  0.00  0.00           C  
ATOM   1999  HB2 TYR A 135      28.786 135.369  55.105  0.00  0.00           H  
ATOM   2000  HB3 TYR A 135      27.156 136.019  55.267  0.00  0.00           H  
ATOM   2001  CG  TYR A 135      27.333 133.943  55.746  0.00  0.00           C  
ATOM   2002  CD1 TYR A 135      26.106 133.926  56.439  0.00  0.00           C  
ATOM   2003  HD1 TYR A 135      25.493 134.816  56.471  0.00  0.00           H  
ATOM   2004  CE1 TYR A 135      25.659 132.743  57.064  0.00  0.00           C  
ATOM   2005  HE1 TYR A 135      24.713 132.722  57.585  0.00  0.00           H  
ATOM   2006  CZ  TYR A 135      26.451 131.577  57.002  0.00  0.00           C  
ATOM   2007  OH  TYR A 135      26.015 130.407  57.533  0.00  0.00           O  
ATOM   2008  HH  TYR A 135      25.083 130.427  57.813  0.00  0.00           H  
ATOM   2009  CE2 TYR A 135      27.709 131.619  56.370  0.00  0.00           C  
ATOM   2010  HE2 TYR A 135      28.317 130.729  56.358  0.00  0.00           H  
ATOM   2011  CD2 TYR A 135      28.148 132.796  55.735  0.00  0.00           C  
ATOM   2012  HD2 TYR A 135      29.101 132.806  55.222  0.00  0.00           H  
ATOM   2013  C   TYR A 135      26.083 134.472  53.101  0.00  0.00           C  
ATOM   2014  O   TYR A 135      25.155 135.263  52.933  0.00  0.00           O  
ATOM   2015  N   GLY A 136      25.897 133.151  53.020  0.00  0.00           N  
ATOM   2016  H   GLY A 136      26.682 132.551  53.240  0.00  0.00           H  
ATOM   2017  CA  GLY A 136      24.658 132.487  52.585  0.00  0.00           C  
ATOM   2018  HA2 GLY A 136      24.235 133.044  51.748  0.00  0.00           H  
ATOM   2019  HA3 GLY A 136      24.897 131.487  52.226  0.00  0.00           H  
ATOM   2020  C   GLY A 136      23.562 132.359  53.650  0.00  0.00           C  
ATOM   2021  O   GLY A 136      22.914 131.313  53.735  0.00  0.00           O  
ATOM   2022  N   GLY A 137      23.354 133.377  54.488  0.00  0.00           N  
ATOM   2023  H   GLY A 137      23.907 134.217  54.384  0.00  0.00           H  
ATOM   2024  CA  GLY A 137      22.298 133.366  55.501  0.00  0.00           C  
ATOM   2025  HA2 GLY A 137      21.332 133.503  55.016  0.00  0.00           H  
ATOM   2026  HA3 GLY A 137      22.297 132.392  55.992  0.00  0.00           H  
ATOM   2027  C   GLY A 137      22.434 134.432  56.585  0.00  0.00           C  
ATOM   2028  O   GLY A 137      23.098 135.456  56.406  0.00  0.00           O  
ATOM   2029  N   ASN A 138      21.793 134.178  57.723  0.00  0.00           N  
ATOM   2030  H   ASN A 138      21.229 133.335  57.760  0.00  0.00           H  
ATOM   2031  CA  ASN A 138      21.814 135.025  58.915  0.00  0.00           C  
ATOM   2032  HA  ASN A 138      21.468 136.024  58.643  0.00  0.00           H  
ATOM   2033  CB  ASN A 138      20.804 134.417  59.906  0.00  0.00           C  
ATOM   2034  HB2 ASN A 138      19.834 134.329  59.418  0.00  0.00           H  
ATOM   2035  HB3 ASN A 138      21.125 133.416  60.189  0.00  0.00           H  
ATOM   2036  CG  ASN A 138      20.612 135.232  61.168  0.00  0.00           C  
ATOM   2037  OD1 ASN A 138      21.293 136.211  61.433  0.00  0.00           O  
ATOM   2038  ND2 ASN A 138      19.675 134.855  61.995  0.00  0.00           N  
ATOM   2039 HD21 ASN A 138      19.502 135.453  62.791  0.00  0.00           H  
ATOM   2040 HD22 ASN A 138      19.072 134.072  61.784  0.00  0.00           H  
ATOM   2041  C   ASN A 138      23.235 135.139  59.517  0.00  0.00           C  
ATOM   2042  O   ASN A 138      23.845 134.129  59.869  0.00  0.00           O  
ATOM   2043  N   TYR A 139      23.749 136.361  59.692  0.00  0.00           N  
ATOM   2044  H   TYR A 139      23.185 137.167  59.453  0.00  0.00           H  
ATOM   2045  CA  TYR A 139      25.086 136.623  60.252  0.00  0.00           C  
ATOM   2046  HA  TYR A 139      25.812 136.020  59.705  0.00  0.00           H  
ATOM   2047  CB  TYR A 139      25.433 138.105  60.053  0.00  0.00           C  
ATOM   2048  HB2 TYR A 139      24.828 138.697  60.742  0.00  0.00           H  
ATOM   2049  HB3 TYR A 139      26.478 138.260  60.327  0.00  0.00           H  
ATOM   2050  CG  TYR A 139      25.229 138.628  58.644  0.00  0.00           C  
ATOM   2051  CD1 TYR A 139      25.914 138.038  57.564  0.00  0.00           C  
ATOM   2052  HD1 TYR A 139      26.575 137.200  57.735  0.00  0.00           H  
ATOM   2053  CE1 TYR A 139      25.762 138.559  56.266  0.00  0.00           C  
ATOM   2054  HE1 TYR A 139      26.299 138.127  55.436  0.00  0.00           H  
ATOM   2055  CZ  TYR A 139      24.934 139.679  56.053  0.00  0.00           C  
ATOM   2056  OH  TYR A 139      24.809 140.199  54.809  0.00  0.00           O  
ATOM   2057  HH  TYR A 139      25.312 139.671  54.162  0.00  0.00           H  
ATOM   2058  CE2 TYR A 139      24.221 140.250  57.126  0.00  0.00           C  
ATOM   2059  HE2 TYR A 139      23.589 141.111  56.963  0.00  0.00           H  
ATOM   2060  CD2 TYR A 139      24.366 139.718  58.419  0.00  0.00           C  
ATOM   2061  HD2 TYR A 139      23.840 140.177  59.248  0.00  0.00           H  
ATOM   2062  C   TYR A 139      25.226 136.266  61.742  0.00  0.00           C  
ATOM   2063  O   TYR A 139      26.347 136.093  62.234  0.00  0.00           O  
ATOM   2064  N   ASP A 140      24.101 136.142  62.453  0.00  0.00           N  
ATOM   2065  H   ASP A 140      23.225 136.346  61.985  0.00  0.00           H  
ATOM   2066  CA  ASP A 140      24.028 135.736  63.860  0.00  0.00           C  
ATOM   2067  HA  ASP A 140      24.921 136.100  64.369  0.00  0.00           H  
ATOM   2068  CB  ASP A 140      22.806 136.378  64.552  0.00  0.00           C  
ATOM   2069  HB2 ASP A 140      21.899 135.986  64.090  0.00  0.00           H  
ATOM   2070  HB3 ASP A 140      22.799 136.059  65.595  0.00  0.00           H  
ATOM   2071  CG  ASP A 140      22.730 137.912  64.540  0.00  0.00           C  
ATOM   2072  OD1 ASP A 140      21.759 138.457  65.114  0.00  0.00           O  
ATOM   2073  OD2 ASP A 140      23.616 138.608  63.993  0.00  0.00           O  
ATOM   2074  C   ASP A 140      23.989 134.204  64.050  0.00  0.00           C  
ATOM   2075  O   ASP A 140      24.119 133.741  65.183  0.00  0.00           O  
ATOM   2076  N   HIS A 141      23.825 133.407  62.983  0.00  0.00           N  
ATOM   2077  H   HIS A 141      23.790 133.845  62.070  0.00  0.00           H  
ATOM   2078  CA  HIS A 141      23.710 131.935  63.035  0.00  0.00           C  
ATOM   2079  HA  HIS A 141      22.884 131.682  63.702  0.00  0.00           H  
ATOM   2080  CB  HIS A 141      23.353 131.432  61.626  0.00  0.00           C  
ATOM   2081  HB2 HIS A 141      22.432 131.917  61.307  0.00  0.00           H  
ATOM   2082  HB3 HIS A 141      24.143 131.736  60.939  0.00  0.00           H  
ATOM   2083  CG  HIS A 141      23.169 129.941  61.474  0.00  0.00           C  
ATOM   2084  ND1 HIS A 141      24.182 129.038  61.147  0.00  0.00           N  
ATOM   2085  CE1 HIS A 141      23.588 127.841  61.010  0.00  0.00           C  
ATOM   2086  HE1 HIS A 141      24.097 126.926  60.730  0.00  0.00           H  
ATOM   2087  NE2 HIS A 141      22.266 127.953  61.217  0.00  0.00           N  
ATOM   2088  HE2 HIS A 141      21.588 127.203  61.079  0.00  0.00           H  
ATOM   2089  CD2 HIS A 141      21.984 129.268  61.519  0.00  0.00           C  
ATOM   2090  HD2 HIS A 141      21.008 129.702  61.691  0.00  0.00           H  
ATOM   2091  C   HIS A 141      24.971 131.249  63.597  0.00  0.00           C  
ATOM   2092  O   HIS A 141      26.053 131.832  63.617  0.00  0.00           O  
ATOM   2093  N   ASN A 142      24.859 130.003  64.064  0.00  0.00           N  
ATOM   2094  H   ASN A 142      23.964 129.537  64.007  0.00  0.00           H  
ATOM   2095  CA  ASN A 142      25.984 129.290  64.678  0.00  0.00           C  
ATOM   2096  HA  ASN A 142      26.395 129.934  65.459  0.00  0.00           H  
ATOM   2097  CB  ASN A 142      25.500 128.005  65.369  0.00  0.00           C  
ATOM   2098  HB2 ASN A 142      26.367 127.445  65.716  0.00  0.00           H  
ATOM   2099  HB3 ASN A 142      24.919 128.280  66.247  0.00  0.00           H  
ATOM   2100  CG  ASN A 142      24.659 127.094  64.497  0.00  0.00           C  
ATOM   2101  OD1 ASN A 142      25.158 126.239  63.775  0.00  0.00           O  
ATOM   2102  ND2 ASN A 142      23.358 127.244  64.551  0.00  0.00           N  
ATOM   2103 HD21 ASN A 142      22.785 126.550  64.088  0.00  0.00           H  
ATOM   2104 HD22 ASN A 142      22.951 127.933  65.174  0.00  0.00           H  
ATOM   2105  C   ASN A 142      27.153 129.015  63.715  0.00  0.00           C  
ATOM   2106  O   ASN A 142      28.296 129.189  64.125  0.00  0.00           O  
ATOM   2107  N   LEU A 143      26.916 128.655  62.447  0.00  0.00           N  
ATOM   2108  H   LEU A 143      25.954 128.590  62.134  0.00  0.00           H  
ATOM   2109  CA  LEU A 143      27.986 128.332  61.488  0.00  0.00           C  
ATOM   2110  HA  LEU A 143      28.545 127.497  61.911  0.00  0.00           H  
ATOM   2111  CB  LEU A 143      27.366 127.843  60.162  0.00  0.00           C  
ATOM   2112  HB2 LEU A 143      26.761 126.960  60.369  0.00  0.00           H  
ATOM   2113  HB3 LEU A 143      26.698 128.611  59.774  0.00  0.00           H  
ATOM   2114  CG  LEU A 143      28.394 127.496  59.066  0.00  0.00           C  
ATOM   2115  HG  LEU A 143      29.021 128.364  58.860  0.00  0.00           H  
ATOM   2116  CD1 LEU A 143      29.286 126.321  59.472  0.00  0.00           C  
ATOM   2117 HD11 LEU A 143      29.939 126.054  58.642  0.00  0.00           H  
ATOM   2118 HD12 LEU A 143      29.910 126.593  60.321  0.00  0.00           H  
ATOM   2119 HD13 LEU A 143      28.675 125.455  59.730  0.00  0.00           H  
ATOM   2120  CD2 LEU A 143      27.681 127.117  57.769  0.00  0.00           C  
ATOM   2121 HD21 LEU A 143      28.415 126.911  56.990  0.00  0.00           H  
ATOM   2122 HD22 LEU A 143      27.072 126.231  57.929  0.00  0.00           H  
ATOM   2123 HD23 LEU A 143      27.046 127.938  57.441  0.00  0.00           H  
ATOM   2124  C   LEU A 143      29.012 129.475  61.292  0.00  0.00           C  
ATOM   2125  O   LEU A 143      30.215 129.197  61.328  0.00  0.00           O  
ATOM   2126  N   PRO A 144      28.608 130.753  61.135  0.00  0.00           N  
ATOM   2127  CD  PRO A 144      27.298 131.198  60.675  0.00  0.00           C  
ATOM   2128  HD2 PRO A 144      26.492 130.877  61.328  0.00  0.00           H  
ATOM   2129  HD3 PRO A 144      27.137 130.807  59.676  0.00  0.00           H  
ATOM   2130  CG  PRO A 144      27.346 132.721  60.607  0.00  0.00           C  
ATOM   2131  HG2 PRO A 144      27.030 133.146  61.555  0.00  0.00           H  
ATOM   2132  HG3 PRO A 144      26.727 133.109  59.797  0.00  0.00           H  
ATOM   2133  CB  PRO A 144      28.827 133.008  60.375  0.00  0.00           C  
ATOM   2134  HB2 PRO A 144      29.104 133.997  60.743  0.00  0.00           H  
ATOM   2135  HB3 PRO A 144      29.041 132.934  59.308  0.00  0.00           H  
ATOM   2136  CA  PRO A 144      29.548 131.871  61.115  0.00  0.00           C  
ATOM   2137  HA  PRO A 144      30.412 131.577  60.528  0.00  0.00           H  
ATOM   2138  C   PRO A 144      30.090 132.295  62.494  0.00  0.00           C  
ATOM   2139  O   PRO A 144      30.895 133.225  62.544  0.00  0.00           O  
ATOM   2140  N   ASN A 145      29.701 131.659  63.606  0.00  0.00           N  
ATOM   2141  H   ASN A 145      29.064 130.875  63.517  0.00  0.00           H  
ATOM   2142  CA  ASN A 145      30.049 132.082  64.975  0.00  0.00           C  
ATOM   2143  HA  ASN A 145      30.952 132.687  64.924  0.00  0.00           H  
ATOM   2144  CB  ASN A 145      28.927 132.981  65.541  0.00  0.00           C  
ATOM   2145  HB2 ASN A 145      28.023 132.385  65.673  0.00  0.00           H  
ATOM   2146  HB3 ASN A 145      29.225 133.352  66.521  0.00  0.00           H  
ATOM   2147  CG  ASN A 145      28.603 134.195  64.687  0.00  0.00           C  
ATOM   2148  OD1 ASN A 145      29.285 135.212  64.699  0.00  0.00           O  
ATOM   2149  ND2 ASN A 145      27.525 134.159  63.948  0.00  0.00           N  
ATOM   2150 HD21 ASN A 145      27.249 134.959  63.393  0.00  0.00           H  
ATOM   2151 HD22 ASN A 145      26.967 133.309  63.923  0.00  0.00           H  
ATOM   2152  C   ASN A 145      30.409 130.914  65.930  0.00  0.00           C  
ATOM   2153  O   ASN A 145      30.223 131.041  67.144  0.00  0.00           O  
ATOM   2154  N   LEU A 146      30.887 129.779  65.399  0.00  0.00           N  
ATOM   2155  H   LEU A 146      30.949 129.729  64.394  0.00  0.00           H  
ATOM   2156  CA  LEU A 146      31.156 128.542  66.156  0.00  0.00           C  
ATOM   2157  HA  LEU A 146      30.208 128.188  66.563  0.00  0.00           H  
ATOM   2158  CB  LEU A 146      31.727 127.451  65.225  0.00  0.00           C  
ATOM   2159  HB2 LEU A 146      32.639 127.838  64.768  0.00  0.00           H  
ATOM   2160  HB3 LEU A 146      32.011 126.589  65.830  0.00  0.00           H  
ATOM   2161  CG  LEU A 146      30.786 126.956  64.111  0.00  0.00           C  
ATOM   2162  HG  LEU A 146      30.460 127.804  63.516  0.00  0.00           H  
ATOM   2163  CD1 LEU A 146      31.542 125.993  63.198  0.00  0.00           C  
ATOM   2164 HD11 LEU A 146      32.398 126.499  62.753  0.00  0.00           H  
ATOM   2165 HD12 LEU A 146      31.892 125.130  63.765  0.00  0.00           H  
ATOM   2166 HD13 LEU A 146      30.890 125.649  62.395  0.00  0.00           H  
ATOM   2167  CD2 LEU A 146      29.560 126.211  64.646  0.00  0.00           C  
ATOM   2168 HD21 LEU A 146      29.871 125.331  65.206  0.00  0.00           H  
ATOM   2169 HD22 LEU A 146      28.977 126.863  65.294  0.00  0.00           H  
ATOM   2170 HD23 LEU A 146      28.930 125.899  63.814  0.00  0.00           H  
ATOM   2171  C   LEU A 146      32.097 128.748  67.355  0.00  0.00           C  
ATOM   2172  O   LEU A 146      32.933 129.654  67.368  0.00  0.00           O  
ATOM   2173  N   HIS A 147      31.969 127.878  68.363  0.00  0.00           N  
ATOM   2174  H   HIS A 147      31.307 127.116  68.231  0.00  0.00           H  
ATOM   2175  CA  HIS A 147      32.725 127.892  69.629  0.00  0.00           C  
ATOM   2176  HA  HIS A 147      32.296 127.113  70.261  0.00  0.00           H  
ATOM   2177  CB  HIS A 147      34.199 127.516  69.380  0.00  0.00           C  
ATOM   2178  HB2 HIS A 147      34.717 128.408  69.038  0.00  0.00           H  
ATOM   2179  HB3 HIS A 147      34.654 127.207  70.322  0.00  0.00           H  
ATOM   2180  CG  HIS A 147      34.452 126.450  68.340  0.00  0.00           C  
ATOM   2181  ND1 HIS A 147      34.311 125.067  68.504  0.00  0.00           N  
ATOM   2182  CE1 HIS A 147      34.660 124.527  67.320  0.00  0.00           C  
ATOM   2183  HE1 HIS A 147      34.666 123.466  67.099  0.00  0.00           H  
ATOM   2184  NE2 HIS A 147      35.004 125.487  66.446  0.00  0.00           N  
ATOM   2185  HE2 HIS A 147      35.296 125.342  65.479  0.00  0.00           H  
ATOM   2186  CD2 HIS A 147      34.886 126.703  67.073  0.00  0.00           C  
ATOM   2187  HD2 HIS A 147      35.094 127.678  66.653  0.00  0.00           H  
ATOM   2188  C   HIS A 147      32.584 129.211  70.425  0.00  0.00           C  
ATOM   2189  O   HIS A 147      33.430 129.533  71.265  0.00  0.00           O  
ATOM   2190  N   GLN A 148      31.548 130.002  70.129  0.00  0.00           N  
ATOM   2191  H   GLN A 148      30.879 129.643  69.460  0.00  0.00           H  
ATOM   2192  CA  GLN A 148      31.366 131.397  70.554  0.00  0.00           C  
ATOM   2193  HA  GLN A 148      30.511 131.747  69.984  0.00  0.00           H  
ATOM   2194  CB  GLN A 148      30.946 131.512  72.032  0.00  0.00           C  
ATOM   2195  HB2 GLN A 148      31.762 131.208  72.687  0.00  0.00           H  
ATOM   2196  HB3 GLN A 148      30.723 132.557  72.229  0.00  0.00           H  
ATOM   2197  CG  GLN A 148      29.692 130.677  72.335  0.00  0.00           C  
ATOM   2198  HG2 GLN A 148      29.031 130.684  71.470  0.00  0.00           H  
ATOM   2199  HG3 GLN A 148      30.005 129.651  72.511  0.00  0.00           H  
ATOM   2200  CD  GLN A 148      28.867 131.172  73.520  0.00  0.00           C  
ATOM   2201  OE1 GLN A 148      28.932 132.314  73.959  0.00  0.00           O  
ATOM   2202  NE2 GLN A 148      28.031 130.334  74.088  0.00  0.00           N  
ATOM   2203 HE21 GLN A 148      28.115 129.342  73.873  0.00  0.00           H  
ATOM   2204 HE22 GLN A 148      27.563 130.627  74.929  0.00  0.00           H  
ATOM   2205  C   GLN A 148      32.487 132.365  70.127  0.00  0.00           C  
ATOM   2206  O   GLN A 148      32.877 133.258  70.883  0.00  0.00           O  
ATOM   2207  N   THR A 149      32.977 132.225  68.892  0.00  0.00           N  
ATOM   2208  H   THR A 149      32.646 131.446  68.327  0.00  0.00           H  
ATOM   2209  CA  THR A 149      33.880 133.185  68.234  0.00  0.00           C  
ATOM   2210  HA  THR A 149      33.841 134.128  68.771  0.00  0.00           H  
ATOM   2211  CB  THR A 149      35.335 132.696  68.303  0.00  0.00           C  
ATOM   2212  HB  THR A 149      35.370 131.652  67.999  0.00  0.00           H  
ATOM   2213  CG2 THR A 149      36.318 133.480  67.436  0.00  0.00           C  
ATOM   2214 HG21 THR A 149      37.340 133.190  67.683  0.00  0.00           H  
ATOM   2215 HG22 THR A 149      36.146 133.247  66.386  0.00  0.00           H  
ATOM   2216 HG23 THR A 149      36.200 134.550  67.595  0.00  0.00           H  
ATOM   2217  OG1 THR A 149      35.796 132.803  69.631  0.00  0.00           O  
ATOM   2218  HG1 THR A 149      35.720 131.902  70.005  0.00  0.00           H  
ATOM   2219  C   THR A 149      33.447 133.415  66.778  0.00  0.00           C  
ATOM   2220  O   THR A 149      33.159 132.441  66.084  0.00  0.00           O  
ATOM   2221  N   PRO A 150      33.401 134.660  66.265  0.00  0.00           N  
ATOM   2222  CD  PRO A 150      33.386 135.907  67.018  0.00  0.00           C  
ATOM   2223  HD2 PRO A 150      34.406 136.267  67.158  0.00  0.00           H  
ATOM   2224  HD3 PRO A 150      32.881 135.801  67.979  0.00  0.00           H  
ATOM   2225  CG  PRO A 150      32.603 136.882  66.147  0.00  0.00           C  
ATOM   2226  HG2 PRO A 150      32.870 137.915  66.361  0.00  0.00           H  
ATOM   2227  HG3 PRO A 150      31.532 136.723  66.284  0.00  0.00           H  
ATOM   2228  CB  PRO A 150      33.015 136.454  64.740  0.00  0.00           C  
ATOM   2229  HB2 PRO A 150      33.989 136.884  64.504  0.00  0.00           H  
ATOM   2230  HB3 PRO A 150      32.269 136.752  64.003  0.00  0.00           H  
ATOM   2231  CA  PRO A 150      33.118 134.929  64.851  0.00  0.00           C  
ATOM   2232  HA  PRO A 150      32.142 134.508  64.613  0.00  0.00           H  
ATOM   2233  C   PRO A 150      34.174 134.326  63.902  0.00  0.00           C  
ATOM   2234  O   PRO A 150      35.376 134.543  64.073  0.00  0.00           O  
ATOM   2235  N   GLN A 151      33.725 133.559  62.901  0.00  0.00           N  
ATOM   2236  H   GLN A 151      32.721 133.448  62.826  0.00  0.00           H  
ATOM   2237  CA  GLN A 151      34.560 132.733  62.009  0.00  0.00           C  
ATOM   2238  HA  GLN A 151      35.574 132.731  62.407  0.00  0.00           H  
ATOM   2239  CB  GLN A 151      34.056 131.270  62.023  0.00  0.00           C  
ATOM   2240  HB2 GLN A 151      33.087 131.240  61.523  0.00  0.00           H  
ATOM   2241  HB3 GLN A 151      34.742 130.655  61.437  0.00  0.00           H  
ATOM   2242  CG  GLN A 151      33.889 130.609  63.409  0.00  0.00           C  
ATOM   2243  HG2 GLN A 151      33.151 131.164  63.981  0.00  0.00           H  
ATOM   2244  HG3 GLN A 151      33.479 129.611  63.258  0.00  0.00           H  
ATOM   2245  CD  GLN A 151      35.176 130.455  64.230  0.00  0.00           C  
ATOM   2246  OE1 GLN A 151      36.288 130.476  63.713  0.00  0.00           O  
ATOM   2247  NE2 GLN A 151      35.086 130.241  65.525  0.00  0.00           N  
ATOM   2248 HE21 GLN A 151      34.181 130.280  65.991  0.00  0.00           H  
ATOM   2249 HE22 GLN A 151      35.920 130.100  66.085  0.00  0.00           H  
ATOM   2250  C   GLN A 151      34.681 133.264  60.557  0.00  0.00           C  
ATOM   2251  O   GLN A 151      35.267 132.590  59.703  0.00  0.00           O  
ATOM   2252  N   PHE A 152      34.133 134.444  60.236  0.00  0.00           N  
ATOM   2253  H   PHE A 152      33.582 134.930  60.939  0.00  0.00           H  
ATOM   2254  CA  PHE A 152      34.226 135.091  58.914  0.00  0.00           C  
ATOM   2255  HA  PHE A 152      35.029 134.634  58.345  0.00  0.00           H  
ATOM   2256  CB  PHE A 152      32.921 134.887  58.124  0.00  0.00           C  
ATOM   2257  HB2 PHE A 152      32.082 135.223  58.736  0.00  0.00           H  
ATOM   2258  HB3 PHE A 152      32.946 135.536  57.249  0.00  0.00           H  
ATOM   2259  CG  PHE A 152      32.637 133.472  57.648  0.00  0.00           C  
ATOM   2260  CD1 PHE A 152      32.061 132.532  58.522  0.00  0.00           C  
ATOM   2261  HD1 PHE A 152      31.860 132.818  59.543  0.00  0.00           H  
ATOM   2262  CE1 PHE A 152      31.739 131.239  58.067  0.00  0.00           C  
ATOM   2263  HE1 PHE A 152      31.294 130.516  58.739  0.00  0.00           H  
ATOM   2264  CZ  PHE A 152      31.985 130.883  56.730  0.00  0.00           C  
ATOM   2265  HZ  PHE A 152      31.726 129.893  56.375  0.00  0.00           H  
ATOM   2266  CE2 PHE A 152      32.576 131.813  55.857  0.00  0.00           C  
ATOM   2267  HE2 PHE A 152      32.777 131.541  54.829  0.00  0.00           H  
ATOM   2268  CD2 PHE A 152      32.899 133.103  56.314  0.00  0.00           C  
ATOM   2269  HD2 PHE A 152      33.338 133.815  55.630  0.00  0.00           H  
ATOM   2270  C   PHE A 152      34.520 136.599  59.065  0.00  0.00           C  
ATOM   2271  O   PHE A 152      33.840 137.251  59.855  0.00  0.00           O  
ATOM   2272  N   PRO A 153      35.483 137.199  58.334  0.00  0.00           N  
ATOM   2273  CD  PRO A 153      36.415 136.525  57.437  0.00  0.00           C  
ATOM   2274  HD2 PRO A 153      35.895 135.995  56.640  0.00  0.00           H  
ATOM   2275  HD3 PRO A 153      37.026 135.823  58.003  0.00  0.00           H  
ATOM   2276  CG  PRO A 153      37.311 137.611  56.847  0.00  0.00           C  
ATOM   2277  HG2 PRO A 153      36.874 137.979  55.920  0.00  0.00           H  
ATOM   2278  HG3 PRO A 153      38.325 137.248  56.678  0.00  0.00           H  
ATOM   2279  CB  PRO A 153      37.277 138.707  57.908  0.00  0.00           C  
ATOM   2280  HB2 PRO A 153      37.532 139.683  57.498  0.00  0.00           H  
ATOM   2281  HB3 PRO A 153      37.977 138.460  58.704  0.00  0.00           H  
ATOM   2282  CA  PRO A 153      35.849 138.622  58.461  0.00  0.00           C  
ATOM   2283  HA  PRO A 153      35.882 138.888  59.518  0.00  0.00           H  
ATOM   2284  C   PRO A 153      34.847 139.597  57.797  0.00  0.00           C  
ATOM   2285  O   PRO A 153      35.221 140.471  57.009  0.00  0.00           O  
ATOM   2286  N   LEU A 154      33.556 139.456  58.103  0.00  0.00           N  
ATOM   2287  H   LEU A 154      33.323 138.759  58.800  0.00  0.00           H  
ATOM   2288  CA  LEU A 154      32.460 140.264  57.557  0.00  0.00           C  
ATOM   2289  HA  LEU A 154      32.502 140.223  56.467  0.00  0.00           H  
ATOM   2290  CB  LEU A 154      31.120 139.672  58.037  0.00  0.00           C  
ATOM   2291  HB2 LEU A 154      31.139 139.661  59.127  0.00  0.00           H  
ATOM   2292  HB3 LEU A 154      30.308 140.331  57.731  0.00  0.00           H  
ATOM   2293  CG  LEU A 154      30.807 138.247  57.543  0.00  0.00           C  
ATOM   2294  HG  LEU A 154      31.666 137.601  57.717  0.00  0.00           H  
ATOM   2295  CD1 LEU A 154      29.618 137.677  58.314  0.00  0.00           C  
ATOM   2296 HD11 LEU A 154      29.382 136.677  57.951  0.00  0.00           H  
ATOM   2297 HD12 LEU A 154      29.867 137.614  59.374  0.00  0.00           H  
ATOM   2298 HD13 LEU A 154      28.752 138.329  58.193  0.00  0.00           H  
ATOM   2299  CD2 LEU A 154      30.463 138.220  56.053  0.00  0.00           C  
ATOM   2300 HD21 LEU A 154      31.294 138.616  55.475  0.00  0.00           H  
ATOM   2301 HD22 LEU A 154      30.279 137.194  55.738  0.00  0.00           H  
ATOM   2302 HD23 LEU A 154      29.575 138.822  55.863  0.00  0.00           H  
ATOM   2303  C   LEU A 154      32.555 141.744  57.972  0.00  0.00           C  
ATOM   2304  O   LEU A 154      32.876 142.052  59.125  0.00  0.00           O  
ATOM   2305  N   LEU A 155      32.194 142.649  57.055  0.00  0.00           N  
ATOM   2306  H   LEU A 155      31.951 142.319  56.123  0.00  0.00           H  
ATOM   2307  CA  LEU A 155      32.022 144.095  57.290  0.00  0.00           C  
ATOM   2308  HA  LEU A 155      32.357 144.333  58.299  0.00  0.00           H  
ATOM   2309  CB  LEU A 155      32.896 144.886  56.291  0.00  0.00           C  
ATOM   2310  HB2 LEU A 155      32.573 144.632  55.281  0.00  0.00           H  
ATOM   2311  HB3 LEU A 155      32.719 145.953  56.433  0.00  0.00           H  
ATOM   2312  CG  LEU A 155      34.411 144.633  56.397  0.00  0.00           C  
ATOM   2313  HG  LEU A 155      34.616 143.567  56.300  0.00  0.00           H  
ATOM   2314  CD1 LEU A 155      35.151 145.363  55.278  0.00  0.00           C  
ATOM   2315 HD11 LEU A 155      36.221 145.169  55.352  0.00  0.00           H  
ATOM   2316 HD12 LEU A 155      34.795 144.995  54.317  0.00  0.00           H  
ATOM   2317 HD13 LEU A 155      34.965 146.434  55.343  0.00  0.00           H  
ATOM   2318  CD2 LEU A 155      34.973 145.128  57.728  0.00  0.00           C  
ATOM   2319 HD21 LEU A 155      34.576 144.511  58.531  0.00  0.00           H  
ATOM   2320 HD22 LEU A 155      36.059 145.030  57.733  0.00  0.00           H  
ATOM   2321 HD23 LEU A 155      34.702 146.172  57.886  0.00  0.00           H  
ATOM   2322  C   LEU A 155      30.536 144.520  57.239  0.00  0.00           C  
ATOM   2323  O   LEU A 155      30.213 145.695  57.067  0.00  0.00           O  
ATOM   2324  N   THR A 156      29.621 143.556  57.362  0.00  0.00           N  
ATOM   2325  H   THR A 156      29.955 142.631  57.586  0.00  0.00           H  
ATOM   2326  CA  THR A 156      28.169 143.695  57.172  0.00  0.00           C  
ATOM   2327  HA  THR A 156      27.990 144.242  56.246  0.00  0.00           H  
ATOM   2328  CB  THR A 156      27.537 142.297  57.033  0.00  0.00           C  
ATOM   2329  HB  THR A 156      26.458 142.403  56.918  0.00  0.00           H  
ATOM   2330  CG2 THR A 156      28.077 141.553  55.809  0.00  0.00           C  
ATOM   2331 HG21 THR A 156      27.611 140.573  55.745  0.00  0.00           H  
ATOM   2332 HG22 THR A 156      27.842 142.115  54.906  0.00  0.00           H  
ATOM   2333 HG23 THR A 156      29.156 141.421  55.877  0.00  0.00           H  
ATOM   2334  OG1 THR A 156      27.797 141.508  58.179  0.00  0.00           O  
ATOM   2335  HG1 THR A 156      27.033 141.651  58.783  0.00  0.00           H  
ATOM   2336  C   THR A 156      27.450 144.460  58.288  0.00  0.00           C  
ATOM   2337  O   THR A 156      26.375 145.010  58.044  0.00  0.00           O  
ATOM   2338  N   ASP A 157      27.997 144.519  59.505  0.00  0.00           N  
ATOM   2339  H   ASP A 157      28.907 144.081  59.632  0.00  0.00           H  
ATOM   2340  CA  ASP A 157      27.402 145.236  60.645  0.00  0.00           C  
ATOM   2341  HA  ASP A 157      26.342 144.985  60.701  0.00  0.00           H  
ATOM   2342  CB  ASP A 157      28.061 144.783  61.959  0.00  0.00           C  
ATOM   2343  HB2 ASP A 157      29.121 145.043  61.937  0.00  0.00           H  
ATOM   2344  HB3 ASP A 157      27.604 145.326  62.788  0.00  0.00           H  
ATOM   2345  CG  ASP A 157      27.906 143.281  62.212  0.00  0.00           C  
ATOM   2346  OD1 ASP A 157      26.755 142.791  62.297  0.00  0.00           O  
ATOM   2347  OD2 ASP A 157      28.929 142.563  62.323  0.00  0.00           O  
ATOM   2348  C   ASP A 157      27.518 146.761  60.480  0.00  0.00           C  
ATOM   2349  O   ASP A 157      28.537 147.258  59.995  0.00  0.00           O  
ATOM   2350  N   GLY A 158      26.517 147.535  60.912  0.00  0.00           N  
ATOM   2351  H   GLY A 158      25.682 147.097  61.281  0.00  0.00           H  
ATOM   2352  CA  GLY A 158      26.529 149.004  60.791  0.00  0.00           C  
ATOM   2353  HA2 GLY A 158      26.542 149.282  59.737  0.00  0.00           H  
ATOM   2354  HA3 GLY A 158      25.623 149.402  61.246  0.00  0.00           H  
ATOM   2355  C   GLY A 158      27.736 149.655  61.481  0.00  0.00           C  
ATOM   2356  O   GLY A 158      28.374 150.554  60.925  0.00  0.00           O  
ATOM   2357  N   LYS A 159      28.133 149.113  62.638  0.00  0.00           N  
ATOM   2358  H   LYS A 159      27.494 148.455  63.074  0.00  0.00           H  
ATOM   2359  CA  LYS A 159      29.356 149.484  63.368  0.00  0.00           C  
ATOM   2360  HA  LYS A 159      29.335 150.562  63.535  0.00  0.00           H  
ATOM   2361  CB  LYS A 159      29.325 148.778  64.734  0.00  0.00           C  
ATOM   2362  HB2 LYS A 159      28.306 148.798  65.125  0.00  0.00           H  
ATOM   2363  HB3 LYS A 159      29.622 147.736  64.601  0.00  0.00           H  
ATOM   2364  CG  LYS A 159      30.233 149.446  65.777  0.00  0.00           C  
ATOM   2365  HG2 LYS A 159      31.257 149.479  65.408  0.00  0.00           H  
ATOM   2366  HG3 LYS A 159      29.889 150.463  65.965  0.00  0.00           H  
ATOM   2367  CD  LYS A 159      30.209 148.648  67.084  0.00  0.00           C  
ATOM   2368  HD2 LYS A 159      29.193 148.614  67.484  0.00  0.00           H  
ATOM   2369  HD3 LYS A 159      30.539 147.635  66.869  0.00  0.00           H  
ATOM   2370  CE  LYS A 159      31.144 149.279  68.116  0.00  0.00           C  
ATOM   2371  HE2 LYS A 159      32.082 149.559  67.627  0.00  0.00           H  
ATOM   2372  HE3 LYS A 159      30.675 150.184  68.515  0.00  0.00           H  
ATOM   2373  NZ  LYS A 159      31.438 148.334  69.213  0.00  0.00           N  
ATOM   2374  HZ1 LYS A 159      30.591 147.950  69.621  0.00  0.00           H  
ATOM   2375  HZ2 LYS A 159      31.981 147.545  68.873  0.00  0.00           H  
ATOM   2376  HZ3 LYS A 159      31.966 148.801  69.951  0.00  0.00           H  
ATOM   2377  C   LYS A 159      30.659 149.194  62.601  0.00  0.00           C  
ATOM   2378  O   LYS A 159      31.665 149.839  62.869  0.00  0.00           O  
ATOM   2379  N   MET A 160      30.659 148.279  61.628  0.00  0.00           N  
ATOM   2380  H   MET A 160      29.792 147.800  61.424  0.00  0.00           H  
ATOM   2381  CA  MET A 160      31.799 148.041  60.722  0.00  0.00           C  
ATOM   2382  HA  MET A 160      32.720 148.347  61.222  0.00  0.00           H  
ATOM   2383  CB  MET A 160      31.922 146.543  60.403  0.00  0.00           C  
ATOM   2384  HB2 MET A 160      30.986 146.175  59.983  0.00  0.00           H  
ATOM   2385  HB3 MET A 160      32.710 146.396  59.664  0.00  0.00           H  
ATOM   2386  CG  MET A 160      32.266 145.736  61.662  0.00  0.00           C  
ATOM   2387  HG2 MET A 160      31.485 145.888  62.407  0.00  0.00           H  
ATOM   2388  HG3 MET A 160      32.272 144.676  61.409  0.00  0.00           H  
ATOM   2389  SD  MET A 160      33.865 146.140  62.416  0.00  0.00           S  
ATOM   2390  CE  MET A 160      34.977 145.289  61.269  0.00  0.00           C  
ATOM   2391  HE1 MET A 160      34.615 144.278  61.079  0.00  0.00           H  
ATOM   2392  HE2 MET A 160      35.029 145.848  60.338  0.00  0.00           H  
ATOM   2393  HE3 MET A 160      35.972 145.229  61.703  0.00  0.00           H  
ATOM   2394  C   MET A 160      31.723 148.881  59.439  0.00  0.00           C  
ATOM   2395  O   MET A 160      32.758 149.294  58.914  0.00  0.00           O  
ATOM   2396  N   GLY A 161      30.517 149.223  58.974  0.00  0.00           N  
ATOM   2397  H   GLY A 161      29.701 148.812  59.411  0.00  0.00           H  
ATOM   2398  CA  GLY A 161      30.306 150.211  57.906  0.00  0.00           C  
ATOM   2399  HA2 GLY A 161      30.819 149.887  57.005  0.00  0.00           H  
ATOM   2400  HA3 GLY A 161      29.240 150.284  57.694  0.00  0.00           H  
ATOM   2401  C   GLY A 161      30.818 151.606  58.286  0.00  0.00           C  
ATOM   2402  O   GLY A 161      31.345 152.339  57.449  0.00  0.00           O  
ATOM   2403  N   ASP A 162      30.765 151.933  59.579  0.00  0.00           N  
ATOM   2404  H   ASP A 162      30.261 151.297  60.185  0.00  0.00           H  
ATOM   2405  CA  ASP A 162      31.329 153.140  60.200  0.00  0.00           C  
ATOM   2406  HA  ASP A 162      30.750 154.012  59.892  0.00  0.00           H  
ATOM   2407  CB  ASP A 162      31.188 152.948  61.714  0.00  0.00           C  
ATOM   2408  HB2 ASP A 162      30.171 152.626  61.946  0.00  0.00           H  
ATOM   2409  HB3 ASP A 162      31.867 152.153  62.017  0.00  0.00           H  
ATOM   2410  CG  ASP A 162      31.496 154.184  62.553  0.00  0.00           C  
ATOM   2411  OD1 ASP A 162      30.987 155.294  62.261  0.00  0.00           O  
ATOM   2412  OD2 ASP A 162      32.164 154.019  63.599  0.00  0.00           O  
ATOM   2413  C   ASP A 162      32.813 153.383  59.854  0.00  0.00           C  
ATOM   2414  O   ASP A 162      33.229 154.533  59.714  0.00  0.00           O  
ATOM   2415  N   LEU A 163      33.597 152.312  59.655  0.00  0.00           N  
ATOM   2416  H   LEU A 163      33.173 151.397  59.730  0.00  0.00           H  
ATOM   2417  CA  LEU A 163      35.030 152.372  59.327  0.00  0.00           C  
ATOM   2418  HA  LEU A 163      35.522 153.013  60.058  0.00  0.00           H  
ATOM   2419  CB  LEU A 163      35.644 150.960  59.395  0.00  0.00           C  
ATOM   2420  HB2 LEU A 163      35.136 150.326  58.669  0.00  0.00           H  
ATOM   2421  HB3 LEU A 163      36.692 151.018  59.095  0.00  0.00           H  
ATOM   2422  CG  LEU A 163      35.577 150.295  60.780  0.00  0.00           C  
ATOM   2423  HG  LEU A 163      34.546 150.272  61.133  0.00  0.00           H  
ATOM   2424  CD1 LEU A 163      36.084 148.856  60.684  0.00  0.00           C  
ATOM   2425 HD11 LEU A 163      35.998 148.378  61.659  0.00  0.00           H  
ATOM   2426 HD12 LEU A 163      35.473 148.303  59.971  0.00  0.00           H  
ATOM   2427 HD13 LEU A 163      37.124 148.842  60.359  0.00  0.00           H  
ATOM   2428  CD2 LEU A 163      36.440 151.047  61.793  0.00  0.00           C  
ATOM   2429 HD21 LEU A 163      36.388 150.541  62.751  0.00  0.00           H  
ATOM   2430 HD22 LEU A 163      37.475 151.092  61.455  0.00  0.00           H  
ATOM   2431 HD23 LEU A 163      36.058 152.056  61.933  0.00  0.00           H  
ATOM   2432  C   LEU A 163      35.333 152.990  57.956  0.00  0.00           C  
ATOM   2433  O   LEU A 163      36.476 153.370  57.702  0.00  0.00           O  
ATOM   2434  N   ASP A 164      34.338 153.128  57.081  0.00  0.00           N  
ATOM   2435  H   ASP A 164      33.422 152.790  57.350  0.00  0.00           H  
ATOM   2436  CA  ASP A 164      34.453 153.854  55.813  0.00  0.00           C  
ATOM   2437  HA  ASP A 164      35.448 153.683  55.408  0.00  0.00           H  
ATOM   2438  CB  ASP A 164      33.457 153.291  54.780  0.00  0.00           C  
ATOM   2439  HB2 ASP A 164      32.444 153.513  55.120  0.00  0.00           H  
ATOM   2440  HB3 ASP A 164      33.612 153.815  53.835  0.00  0.00           H  
ATOM   2441  CG  ASP A 164      33.549 151.780  54.507  0.00  0.00           C  
ATOM   2442  OD1 ASP A 164      32.680 151.270  53.759  0.00  0.00           O  
ATOM   2443  OD2 ASP A 164      34.451 151.066  55.010  0.00  0.00           O  
ATOM   2444  C   ASP A 164      34.311 155.377  56.052  0.00  0.00           C  
ATOM   2445  O   ASP A 164      33.389 156.019  55.544  0.00  0.00           O  
ATOM   2446  N   ASP A 165      35.145 155.944  56.934  0.00  0.00           N  
ATOM   2447  H   ASP A 165      35.868 155.355  57.336  0.00  0.00           H  
ATOM   2448  CA  ASP A 165      35.070 157.341  57.407  0.00  0.00           C  
ATOM   2449  HA  ASP A 165      34.039 157.683  57.325  0.00  0.00           H  
ATOM   2450  CB  ASP A 165      35.449 157.429  58.897  0.00  0.00           C  
ATOM   2451  HB2 ASP A 165      35.336 158.466  59.216  0.00  0.00           H  
ATOM   2452  HB3 ASP A 165      34.730 156.838  59.465  0.00  0.00           H  
ATOM   2453  CG  ASP A 165      36.858 156.956  59.281  0.00  0.00           C  
ATOM   2454  OD1 ASP A 165      37.252 157.128  60.459  0.00  0.00           O  
ATOM   2455  OD2 ASP A 165      37.620 156.396  58.463  0.00  0.00           O  
ATOM   2456  C   ASP A 165      35.908 158.323  56.571  0.00  0.00           C  
ATOM   2457  O   ASP A 165      35.435 159.407  56.235  0.00  0.00           O  
ATOM   2458  N   ASP A 166      37.125 157.946  56.173  0.00  0.00           N  
ATOM   2459  H   ASP A 166      37.484 157.089  56.582  0.00  0.00           H  
ATOM   2460  CA  ASP A 166      37.940 158.635  55.158  0.00  0.00           C  
ATOM   2461  HA  ASP A 166      37.847 159.710  55.319  0.00  0.00           H  
ATOM   2462  CB  ASP A 166      39.427 158.276  55.306  0.00  0.00           C  
ATOM   2463  HB2 ASP A 166      39.572 157.233  55.036  0.00  0.00           H  
ATOM   2464  HB3 ASP A 166      40.007 158.883  54.610  0.00  0.00           H  
ATOM   2465  CG  ASP A 166      39.987 158.487  56.709  0.00  0.00           C  
ATOM   2466  OD1 ASP A 166      40.903 157.722  57.099  0.00  0.00           O  
ATOM   2467  OD2 ASP A 166      39.571 159.423  57.432  0.00  0.00           O  
ATOM   2468  C   ASP A 166      37.398 158.343  53.746  0.00  0.00           C  
ATOM   2469  O   ASP A 166      38.079 157.804  52.872  0.00  0.00           O  
ATOM   2470  N   SER A 167      36.118 158.644  53.541  0.00  0.00           N  
ATOM   2471  H   SER A 167      35.623 159.078  54.314  0.00  0.00           H  
ATOM   2472  CA  SER A 167      35.320 158.299  52.359  0.00  0.00           C  
ATOM   2473  HA  SER A 167      35.338 157.216  52.238  0.00  0.00           H  
ATOM   2474  CB  SER A 167      33.871 158.713  52.634  0.00  0.00           C  
ATOM   2475  HB2 SER A 167      33.256 158.537  51.750  0.00  0.00           H  
ATOM   2476  HB3 SER A 167      33.489 158.101  53.452  0.00  0.00           H  
ATOM   2477  OG  SER A 167      33.793 160.078  53.019  0.00  0.00           O  
ATOM   2478  HG  SER A 167      33.750 160.605  52.178  0.00  0.00           H  
ATOM   2479  C   SER A 167      35.839 158.903  51.046  0.00  0.00           C  
ATOM   2480  O   SER A 167      35.503 158.398  49.977  0.00  0.00           O  
ATOM   2481  N   HIS A 168      36.700 159.923  51.104  0.00  0.00           N  
ATOM   2482  H   HIS A 168      36.920 160.302  52.017  0.00  0.00           H  
ATOM   2483  CA  HIS A 168      37.432 160.492  49.963  0.00  0.00           C  
ATOM   2484  HA  HIS A 168      36.762 160.577  49.104  0.00  0.00           H  
ATOM   2485  CB  HIS A 168      37.899 161.899  50.368  0.00  0.00           C  
ATOM   2486  HB2 HIS A 168      38.389 162.377  49.519  0.00  0.00           H  
ATOM   2487  HB3 HIS A 168      37.030 162.504  50.634  0.00  0.00           H  
ATOM   2488  CG  HIS A 168      38.852 161.873  51.539  0.00  0.00           C  
ATOM   2489  ND1 HIS A 168      38.484 161.715  52.880  0.00  0.00           N  
ATOM   2490  CE1 HIS A 168      39.634 161.595  53.564  0.00  0.00           C  
ATOM   2491  HE1 HIS A 168      39.708 161.444  54.635  0.00  0.00           H  
ATOM   2492  NE2 HIS A 168      40.680 161.656  52.728  0.00  0.00           N  
ATOM   2493  HE2 HIS A 168      41.652 161.498  53.000  0.00  0.00           H  
ATOM   2494  CD2 HIS A 168      40.211 161.831  51.448  0.00  0.00           C  
ATOM   2495  HD2 HIS A 168      40.798 161.868  50.540  0.00  0.00           H  
ATOM   2496  C   HIS A 168      38.646 159.649  49.517  0.00  0.00           C  
ATOM   2497  O   HIS A 168      39.231 159.939  48.474  0.00  0.00           O  
ATOM   2498  N   ALA A 169      39.061 158.646  50.300  0.00  0.00           N  
ATOM   2499  H   ALA A 169      38.571 158.510  51.177  0.00  0.00           H  
ATOM   2500  CA  ALA A 169      40.291 157.870  50.086  0.00  0.00           C  
ATOM   2501  HA  ALA A 169      40.671 158.063  49.083  0.00  0.00           H  
ATOM   2502  CB  ALA A 169      41.344 158.368  51.084  0.00  0.00           C  
ATOM   2503  HB1 ALA A 169      42.279 157.832  50.933  0.00  0.00           H  
ATOM   2504  HB2 ALA A 169      41.535 159.429  50.923  0.00  0.00           H  
ATOM   2505  HB3 ALA A 169      41.002 158.213  52.108  0.00  0.00           H  
ATOM   2506  C   ALA A 169      40.090 156.346  50.195  0.00  0.00           C  
ATOM   2507  O   ALA A 169      40.674 155.590  49.419  0.00  0.00           O  
ATOM   2508  N   ILE A 170      39.226 155.869  51.098  0.00  0.00           N  
ATOM   2509  H   ILE A 170      38.808 156.528  51.749  0.00  0.00           H  
ATOM   2510  CA  ILE A 170      38.924 154.432  51.274  0.00  0.00           C  
ATOM   2511  HA  ILE A 170      39.863 153.905  51.431  0.00  0.00           H  
ATOM   2512  CB  ILE A 170      38.057 154.234  52.544  0.00  0.00           C  
ATOM   2513  HB  ILE A 170      37.218 154.930  52.491  0.00  0.00           H  
ATOM   2514  CG2 ILE A 170      37.481 152.809  52.671  0.00  0.00           C  
ATOM   2515 HG21 ILE A 170      36.806 152.593  51.843  0.00  0.00           H  
ATOM   2516 HG22 ILE A 170      38.291 152.078  52.669  0.00  0.00           H  
ATOM   2517 HG23 ILE A 170      36.906 152.703  53.590  0.00  0.00           H  
ATOM   2518  CG1 ILE A 170      38.902 154.561  53.798  0.00  0.00           C  
ATOM   2519 HG12 ILE A 170      39.609 153.754  53.988  0.00  0.00           H  
ATOM   2520 HG13 ILE A 170      39.479 155.467  53.624  0.00  0.00           H  
ATOM   2521  CD1 ILE A 170      38.065 154.793  55.059  0.00  0.00           C  
ATOM   2522 HD11 ILE A 170      37.625 153.859  55.390  0.00  0.00           H  
ATOM   2523 HD12 ILE A 170      38.706 155.171  55.855  0.00  0.00           H  
ATOM   2524 HD13 ILE A 170      37.277 155.516  54.854  0.00  0.00           H  
ATOM   2525  C   ILE A 170      38.293 153.821  50.008  0.00  0.00           C  
ATOM   2526  O   ILE A 170      38.460 152.634  49.745  0.00  0.00           O  
ATOM   2527  N   VAL A 171      37.638 154.641  49.182  0.00  0.00           N  
ATOM   2528  H   VAL A 171      37.549 155.603  49.471  0.00  0.00           H  
ATOM   2529  CA  VAL A 171      37.024 154.277  47.888  0.00  0.00           C  
ATOM   2530  HA  VAL A 171      36.562 153.294  47.995  0.00  0.00           H  
ATOM   2531  CB  VAL A 171      35.906 155.281  47.542  0.00  0.00           C  
ATOM   2532  HB  VAL A 171      35.438 154.956  46.618  0.00  0.00           H  
ATOM   2533  CG1 VAL A 171      34.820 155.293  48.627  0.00  0.00           C  
ATOM   2534 HG11 VAL A 171      34.454 154.280  48.791  0.00  0.00           H  
ATOM   2535 HG12 VAL A 171      35.208 155.694  49.562  0.00  0.00           H  
ATOM   2536 HG13 VAL A 171      33.987 155.915  48.301  0.00  0.00           H  
ATOM   2537  CG2 VAL A 171      36.430 156.707  47.321  0.00  0.00           C  
ATOM   2538 HG21 VAL A 171      35.594 157.371  47.102  0.00  0.00           H  
ATOM   2539 HG22 VAL A 171      36.946 157.077  48.205  0.00  0.00           H  
ATOM   2540 HG23 VAL A 171      37.112 156.732  46.472  0.00  0.00           H  
ATOM   2541  C   VAL A 171      38.012 154.159  46.710  0.00  0.00           C  
ATOM   2542  O   VAL A 171      37.592 153.959  45.567  0.00  0.00           O  
ATOM   2543  N   LEU A 172      39.317 154.327  46.949  0.00  0.00           N  
ATOM   2544  H   LEU A 172      39.611 154.483  47.904  0.00  0.00           H  
ATOM   2545  CA  LEU A 172      40.363 154.314  45.919  0.00  0.00           C  
ATOM   2546  HA  LEU A 172      39.894 154.390  44.939  0.00  0.00           H  
ATOM   2547  CB  LEU A 172      41.280 155.542  46.096  0.00  0.00           C  
ATOM   2548  HB2 LEU A 172      41.839 155.422  47.024  0.00  0.00           H  
ATOM   2549  HB3 LEU A 172      42.005 155.548  45.282  0.00  0.00           H  
ATOM   2550  CG  LEU A 172      40.577 156.913  46.126  0.00  0.00           C  
ATOM   2551  HG  LEU A 172      39.892 156.957  46.972  0.00  0.00           H  
ATOM   2552  CD1 LEU A 172      41.622 158.015  46.299  0.00  0.00           C  
ATOM   2553 HD11 LEU A 172      42.287 158.041  45.436  0.00  0.00           H  
ATOM   2554 HD12 LEU A 172      41.122 158.977  46.395  0.00  0.00           H  
ATOM   2555 HD13 LEU A 172      42.211 157.834  47.199  0.00  0.00           H  
ATOM   2556  CD2 LEU A 172      39.794 157.203  44.843  0.00  0.00           C  
ATOM   2557 HD21 LEU A 172      40.454 157.137  43.977  0.00  0.00           H  
ATOM   2558 HD22 LEU A 172      38.982 156.487  44.731  0.00  0.00           H  
ATOM   2559 HD23 LEU A 172      39.363 158.203  44.893  0.00  0.00           H  
ATOM   2560  C   LEU A 172      41.202 153.018  45.940  0.00  0.00           C  
ATOM   2561  O   LEU A 172      41.288 152.349  46.977  0.00  0.00           O  
ATOM   2562  N   PRO A 173      41.892 152.680  44.835  0.00  0.00           N  
ATOM   2563  CD  PRO A 173      41.628 153.136  43.479  0.00  0.00           C  
ATOM   2564  HD2 PRO A 173      41.988 154.155  43.357  0.00  0.00           H  
ATOM   2565  HD3 PRO A 173      40.565 153.081  43.238  0.00  0.00           H  
ATOM   2566  CG  PRO A 173      42.416 152.192  42.574  0.00  0.00           C  
ATOM   2567  HG2 PRO A 173      42.707 152.676  41.642  0.00  0.00           H  
ATOM   2568  HG3 PRO A 173      41.834 151.293  42.373  0.00  0.00           H  
ATOM   2569  CB  PRO A 173      43.623 151.833  43.437  0.00  0.00           C  
ATOM   2570  HB2 PRO A 173      44.364 152.631  43.366  0.00  0.00           H  
ATOM   2571  HB3 PRO A 173      44.059 150.882  43.138  0.00  0.00           H  
ATOM   2572  CA  PRO A 173      43.034 151.769  44.853  0.00  0.00           C  
ATOM   2573  HA  PRO A 173      42.660 150.763  45.027  0.00  0.00           H  
ATOM   2574  C   PRO A 173      44.074 152.179  45.920  0.00  0.00           C  
ATOM   2575  O   PRO A 173      44.447 153.356  45.972  0.00  0.00           O  
ATOM   2576  N   PRO A 174      44.595 151.248  46.749  0.00  0.00           N  
ATOM   2577  CD  PRO A 174      44.182 149.853  46.853  0.00  0.00           C  
ATOM   2578  HD2 PRO A 174      44.634 149.273  46.048  0.00  0.00           H  
ATOM   2579  HD3 PRO A 174      43.096 149.755  46.826  0.00  0.00           H  
ATOM   2580  CG  PRO A 174      44.691 149.354  48.204  0.00  0.00           C  
ATOM   2581  HG2 PRO A 174      44.956 148.296  48.171  0.00  0.00           H  
ATOM   2582  HG3 PRO A 174      43.935 149.535  48.969  0.00  0.00           H  
ATOM   2583  CB  PRO A 174      45.909 150.235  48.470  0.00  0.00           C  
ATOM   2584  HB2 PRO A 174      46.775 149.824  47.953  0.00  0.00           H  
ATOM   2585  HB3 PRO A 174      46.112 150.326  49.538  0.00  0.00           H  
ATOM   2586  CA  PRO A 174      45.501 151.578  47.854  0.00  0.00           C  
ATOM   2587  HA  PRO A 174      44.902 152.109  48.592  0.00  0.00           H  
ATOM   2588  C   PRO A 174      46.719 152.472  47.531  0.00  0.00           C  
ATOM   2589  O   PRO A 174      47.039 153.319  48.374  0.00  0.00           O  
ATOM   2590  N   PRO A 175      47.374 152.386  46.348  0.00  0.00           N  
ATOM   2591  CD  PRO A 175      47.260 151.329  45.346  0.00  0.00           C  
ATOM   2592  HD2 PRO A 175      46.438 151.556  44.666  0.00  0.00           H  
ATOM   2593  HD3 PRO A 175      47.116 150.349  45.798  0.00  0.00           H  
ATOM   2594  CG  PRO A 175      48.571 151.350  44.566  0.00  0.00           C  
ATOM   2595  HG2 PRO A 175      48.449 150.965  43.553  0.00  0.00           H  
ATOM   2596  HG3 PRO A 175      49.335 150.790  45.108  0.00  0.00           H  
ATOM   2597  CB  PRO A 175      48.905 152.838  44.574  0.00  0.00           C  
ATOM   2598  HB2 PRO A 175      48.305 153.349  43.819  0.00  0.00           H  
ATOM   2599  HB3 PRO A 175      49.964 153.022  44.404  0.00  0.00           H  
ATOM   2600  CA  PRO A 175      48.482 153.276  45.979  0.00  0.00           C  
ATOM   2601  HA  PRO A 175      49.310 153.090  46.662  0.00  0.00           H  
ATOM   2602  C   PRO A 175      48.162 154.779  45.995  0.00  0.00           C  
ATOM   2603  O   PRO A 175      49.068 155.591  46.178  0.00  0.00           O  
ATOM   2604  N   MET A 176      46.893 155.180  45.854  0.00  0.00           N  
ATOM   2605  H   MET A 176      46.173 154.469  45.761  0.00  0.00           H  
ATOM   2606  CA  MET A 176      46.456 156.588  45.802  0.00  0.00           C  
ATOM   2607  HA  MET A 176      47.175 157.138  45.193  0.00  0.00           H  
ATOM   2608  CB  MET A 176      45.088 156.684  45.101  0.00  0.00           C  
ATOM   2609  HB2 MET A 176      44.332 156.199  45.720  0.00  0.00           H  
ATOM   2610  HB3 MET A 176      44.823 157.736  44.993  0.00  0.00           H  
ATOM   2611  CG  MET A 176      45.068 156.054  43.706  0.00  0.00           C  
ATOM   2612  HG2 MET A 176      45.900 156.451  43.125  0.00  0.00           H  
ATOM   2613  HG3 MET A 176      45.195 154.975  43.796  0.00  0.00           H  
ATOM   2614  SD  MET A 176      43.532 156.382  42.807  0.00  0.00           S  
ATOM   2615  CE  MET A 176      43.912 155.505  41.271  0.00  0.00           C  
ATOM   2616  HE1 MET A 176      44.214 154.481  41.491  0.00  0.00           H  
ATOM   2617  HE2 MET A 176      43.029 155.492  40.631  0.00  0.00           H  
ATOM   2618  HE3 MET A 176      44.727 156.012  40.755  0.00  0.00           H  
ATOM   2619  C   MET A 176      46.424 157.292  47.178  0.00  0.00           C  
ATOM   2620  O   MET A 176      45.616 158.197  47.388  0.00  0.00           O  
ATOM   2621  N   ASN A 177      47.248 156.848  48.139  0.00  0.00           N  
ATOM   2622  H   ASN A 177      47.939 156.162  47.868  0.00  0.00           H  
ATOM   2623  CA  ASN A 177      47.147 157.197  49.566  0.00  0.00           C  
ATOM   2624  HA  ASN A 177      47.820 156.529  50.107  0.00  0.00           H  
ATOM   2625  CB  ASN A 177      47.648 158.639  49.825  0.00  0.00           C  
ATOM   2626  HB2 ASN A 177      47.125 159.345  49.181  0.00  0.00           H  
ATOM   2627  HB3 ASN A 177      47.415 158.910  50.855  0.00  0.00           H  
ATOM   2628  CG  ASN A 177      49.145 158.812  49.619  0.00  0.00           C  
ATOM   2629  OD1 ASN A 177      49.692 158.662  48.533  0.00  0.00           O  
ATOM   2630  ND2 ASN A 177      49.873 159.142  50.656  0.00  0.00           N  
ATOM   2631 HD21 ASN A 177      50.874 159.202  50.558  0.00  0.00           H  
ATOM   2632 HD22 ASN A 177      49.422 159.375  51.538  0.00  0.00           H  
ATOM   2633  C   ASN A 177      45.737 156.884  50.126  0.00  0.00           C  
ATOM   2634  O   ASN A 177      45.131 157.695  50.835  0.00  0.00           O  
ATOM   2635  N   GLY A 178      45.194 155.711  49.776  0.00  0.00           N  
ATOM   2636  H   GLY A 178      45.757 155.074  49.228  0.00  0.00           H  
ATOM   2637  CA  GLY A 178      43.800 155.327  50.037  0.00  0.00           C  
ATOM   2638  HA2 GLY A 178      43.396 155.900  50.869  0.00  0.00           H  
ATOM   2639  HA3 GLY A 178      43.213 155.568  49.150  0.00  0.00           H  
ATOM   2640  C   GLY A 178      43.596 153.846  50.366  0.00  0.00           C  
ATOM   2641  O   GLY A 178      44.517 153.166  50.820  0.00  0.00           O  
ATOM   2642  N   GLY A 179      42.384 153.343  50.127  0.00  0.00           N  
ATOM   2643  H   GLY A 179      41.686 153.971  49.745  0.00  0.00           H  
ATOM   2644  CA  GLY A 179      41.981 151.959  50.406  0.00  0.00           C  
ATOM   2645  HA2 GLY A 179      41.118 151.714  49.786  0.00  0.00           H  
ATOM   2646  HA3 GLY A 179      42.788 151.284  50.124  0.00  0.00           H  
ATOM   2647  C   GLY A 179      41.610 151.680  51.871  0.00  0.00           C  
ATOM   2648  O   GLY A 179      41.635 152.567  52.731  0.00  0.00           O  
ATOM   2649  N   LYS A 180      41.238 150.426  52.151  0.00  0.00           N  
ATOM   2650  H   LYS A 180      41.291 149.752  51.389  0.00  0.00           H  
ATOM   2651  CA  LYS A 180      40.729 149.924  53.445  0.00  0.00           C  
ATOM   2652  HA  LYS A 180      40.071 150.670  53.893  0.00  0.00           H  
ATOM   2653  CB  LYS A 180      39.907 148.652  53.174  0.00  0.00           C  
ATOM   2654  HB2 LYS A 180      40.534 147.958  52.620  0.00  0.00           H  
ATOM   2655  HB3 LYS A 180      39.647 148.180  54.120  0.00  0.00           H  
ATOM   2656  CG  LYS A 180      38.604 148.909  52.398  0.00  0.00           C  
ATOM   2657  HG2 LYS A 180      37.842 149.257  53.097  0.00  0.00           H  
ATOM   2658  HG3 LYS A 180      38.754 149.686  51.648  0.00  0.00           H  
ATOM   2659  CD  LYS A 180      38.094 147.656  51.671  0.00  0.00           C  
ATOM   2660  HD2 LYS A 180      37.090 147.862  51.298  0.00  0.00           H  
ATOM   2661  HD3 LYS A 180      38.739 147.462  50.812  0.00  0.00           H  
ATOM   2662  CE  LYS A 180      38.075 146.407  52.564  0.00  0.00           C  
ATOM   2663  HE2 LYS A 180      39.105 146.142  52.819  0.00  0.00           H  
ATOM   2664  HE3 LYS A 180      37.535 146.632  53.487  0.00  0.00           H  
ATOM   2665  NZ  LYS A 180      37.428 145.272  51.874  0.00  0.00           N  
ATOM   2666  HZ1 LYS A 180      37.785 145.179  50.928  0.00  0.00           H  
ATOM   2667  HZ2 LYS A 180      37.591 144.403  52.376  0.00  0.00           H  
ATOM   2668  HZ3 LYS A 180      36.422 145.436  51.822  0.00  0.00           H  
ATOM   2669  C   LYS A 180      41.860 149.670  54.458  0.00  0.00           C  
ATOM   2670  O   LYS A 180      42.180 148.524  54.783  0.00  0.00           O  
ATOM   2671  N   ARG A 181      42.522 150.745  54.899  0.00  0.00           N  
ATOM   2672  H   ARG A 181      42.184 151.642  54.569  0.00  0.00           H  
ATOM   2673  CA  ARG A 181      43.780 150.706  55.673  0.00  0.00           C  
ATOM   2674  HA  ARG A 181      44.435 149.941  55.248  0.00  0.00           H  
ATOM   2675  CB  ARG A 181      44.488 152.064  55.569  0.00  0.00           C  
ATOM   2676  HB2 ARG A 181      43.798 152.857  55.866  0.00  0.00           H  
ATOM   2677  HB3 ARG A 181      45.333 152.070  56.259  0.00  0.00           H  
ATOM   2678  CG  ARG A 181      45.010 152.335  54.150  0.00  0.00           C  
ATOM   2679  HG2 ARG A 181      45.757 151.590  53.882  0.00  0.00           H  
ATOM   2680  HG3 ARG A 181      44.190 152.273  53.436  0.00  0.00           H  
ATOM   2681  CD  ARG A 181      45.614 153.737  54.058  0.00  0.00           C  
ATOM   2682  HD2 ARG A 181      45.872 153.947  53.019  0.00  0.00           H  
ATOM   2683  HD3 ARG A 181      44.853 154.449  54.375  0.00  0.00           H  
ATOM   2684  NE  ARG A 181      46.818 153.883  54.896  0.00  0.00           N  
ATOM   2685  HE  ARG A 181      47.295 153.037  55.179  0.00  0.00           H  
ATOM   2686  CZ  ARG A 181      47.334 155.026  55.301  0.00  0.00           C  
ATOM   2687  NH1 ARG A 181      48.409 155.057  56.027  0.00  0.00           N  
ATOM   2688 HH11 ARG A 181      48.965 154.225  56.184  0.00  0.00           H  
ATOM   2689 HH12 ARG A 181      48.730 155.958  56.368  0.00  0.00           H  
ATOM   2690  NH2 ARG A 181      46.805 156.176  55.008  0.00  0.00           N  
ATOM   2691 HH21 ARG A 181      45.989 156.228  54.405  0.00  0.00           H  
ATOM   2692 HH22 ARG A 181      47.359 157.012  55.165  0.00  0.00           H  
ATOM   2693  C   ARG A 181      43.615 150.334  57.146  0.00  0.00           C  
ATOM   2694  O   ARG A 181      44.474 149.639  57.684  0.00  0.00           O  
ATOM   2695  N   VAL A 182      42.552 150.791  57.810  0.00  0.00           N  
ATOM   2696  H   VAL A 182      41.915 151.414  57.319  0.00  0.00           H  
ATOM   2697  CA  VAL A 182      42.289 150.480  59.232  0.00  0.00           C  
ATOM   2698  HA  VAL A 182      43.241 150.425  59.761  0.00  0.00           H  
ATOM   2699  CB  VAL A 182      41.469 151.613  59.882  0.00  0.00           C  
ATOM   2700  HB  VAL A 182      40.597 151.822  59.263  0.00  0.00           H  
ATOM   2701  CG1 VAL A 182      40.974 151.289  61.298  0.00  0.00           C  
ATOM   2702 HG11 VAL A 182      40.461 152.154  61.719  0.00  0.00           H  
ATOM   2703 HG12 VAL A 182      40.261 150.466  61.268  0.00  0.00           H  
ATOM   2704 HG13 VAL A 182      41.811 151.018  61.941  0.00  0.00           H  
ATOM   2705  CG2 VAL A 182      42.338 152.876  59.972  0.00  0.00           C  
ATOM   2706 HG21 VAL A 182      42.688 153.173  58.984  0.00  0.00           H  
ATOM   2707 HG22 VAL A 182      41.748 153.690  60.378  0.00  0.00           H  
ATOM   2708 HG23 VAL A 182      43.198 152.699  60.620  0.00  0.00           H  
ATOM   2709  C   VAL A 182      41.617 149.114  59.403  0.00  0.00           C  
ATOM   2710  O   VAL A 182      41.900 148.411  60.374  0.00  0.00           O  
ATOM   2711  N   HIS A 183      40.805 148.704  58.425  0.00  0.00           N  
ATOM   2712  H   HIS A 183      40.650 149.354  57.662  0.00  0.00           H  
ATOM   2713  CA  HIS A 183      39.959 147.501  58.400  0.00  0.00           C  
ATOM   2714  HA  HIS A 183      39.199 147.622  59.173  0.00  0.00           H  
ATOM   2715  CB  HIS A 183      39.229 147.453  57.044  0.00  0.00           C  
ATOM   2716  HB2 HIS A 183      39.961 147.234  56.266  0.00  0.00           H  
ATOM   2717  HB3 HIS A 183      38.509 146.635  57.061  0.00  0.00           H  
ATOM   2718  CG  HIS A 183      38.500 148.723  56.656  0.00  0.00           C  
ATOM   2719  ND1 HIS A 183      39.108 149.956  56.407  0.00  0.00           N  
ATOM   2720  CE1 HIS A 183      38.122 150.789  56.042  0.00  0.00           C  
ATOM   2721  HE1 HIS A 183      38.266 151.827  55.779  0.00  0.00           H  
ATOM   2722  NE2 HIS A 183      36.943 150.146  56.025  0.00  0.00           N  
ATOM   2723  HE2 HIS A 183      36.053 150.554  55.723  0.00  0.00           H  
ATOM   2724  CD2 HIS A 183      37.160 148.841  56.415  0.00  0.00           C  
ATOM   2725  HD2 HIS A 183      36.422 148.054  56.490  0.00  0.00           H  
ATOM   2726  C   HIS A 183      40.630 146.136  58.691  0.00  0.00           C  
ATOM   2727  O   HIS A 183      39.891 145.233  59.085  0.00  0.00           O  
ATOM   2728  N   PRO A 184      41.959 145.921  58.565  0.00  0.00           N  
ATOM   2729  CD  PRO A 184      42.892 146.672  57.734  0.00  0.00           C  
ATOM   2730  HD2 PRO A 184      43.292 147.510  58.299  0.00  0.00           H  
ATOM   2731  HD3 PRO A 184      42.424 147.015  56.813  0.00  0.00           H  
ATOM   2732  CG  PRO A 184      44.039 145.721  57.424  0.00  0.00           C  
ATOM   2733  HG2 PRO A 184      44.968 146.258  57.232  0.00  0.00           H  
ATOM   2734  HG3 PRO A 184      43.778 145.085  56.579  0.00  0.00           H  
ATOM   2735  CB  PRO A 184      44.103 144.908  58.714  0.00  0.00           C  
ATOM   2736  HB2 PRO A 184      44.608 145.504  59.476  0.00  0.00           H  
ATOM   2737  HB3 PRO A 184      44.621 143.959  58.581  0.00  0.00           H  
ATOM   2738  CA  PRO A 184      42.626 144.719  59.088  0.00  0.00           C  
ATOM   2739  HA  PRO A 184      42.227 143.846  58.573  0.00  0.00           H  
ATOM   2740  C   PRO A 184      42.474 144.507  60.607  0.00  0.00           C  
ATOM   2741  O   PRO A 184      42.461 143.364  61.066  0.00  0.00           O  
ATOM   2742  N   LEU A 185      42.365 145.617  61.351  0.00  0.00           N  
ATOM   2743  H   LEU A 185      42.371 146.485  60.830  0.00  0.00           H  
ATOM   2744  CA  LEU A 185      42.179 145.768  62.802  0.00  0.00           C  
ATOM   2745  HA  LEU A 185      42.348 146.819  63.000  0.00  0.00           H  
ATOM   2746  CB  LEU A 185      40.713 145.495  63.186  0.00  0.00           C  
ATOM   2747  HB2 LEU A 185      40.462 144.478  62.884  0.00  0.00           H  
ATOM   2748  HB3 LEU A 185      40.621 145.552  64.272  0.00  0.00           H  
ATOM   2749  CG  LEU A 185      39.699 146.468  62.558  0.00  0.00           C  
ATOM   2750  HG  LEU A 185      39.785 146.448  61.474  0.00  0.00           H  
ATOM   2751  CD1 LEU A 185      38.287 146.029  62.934  0.00  0.00           C  
ATOM   2752 HD11 LEU A 185      38.110 145.025  62.551  0.00  0.00           H  
ATOM   2753 HD12 LEU A 185      38.170 146.024  64.017  0.00  0.00           H  
ATOM   2754 HD13 LEU A 185      37.560 146.710  62.495  0.00  0.00           H  
ATOM   2755  CD2 LEU A 185      39.882 147.910  63.038  0.00  0.00           C  
ATOM   2756 HD21 LEU A 185      39.120 148.541  62.583  0.00  0.00           H  
ATOM   2757 HD22 LEU A 185      39.807 147.953  64.124  0.00  0.00           H  
ATOM   2758 HD23 LEU A 185      40.852 148.297  62.737  0.00  0.00           H  
ATOM   2759  C   LEU A 185      43.159 144.981  63.703  0.00  0.00           C  
ATOM   2760  O   LEU A 185      43.036 143.762  63.833  0.00  0.00           O  
ATOM   2761  N   PRO A 186      44.096 145.642  64.415  0.00  0.00           N  
ATOM   2762  CD  PRO A 186      44.414 147.063  64.386  0.00  0.00           C  
ATOM   2763  HD2 PRO A 186      43.523 147.689  64.394  0.00  0.00           H  
ATOM   2764  HD3 PRO A 186      45.020 147.275  63.506  0.00  0.00           H  
ATOM   2765  CG  PRO A 186      45.227 147.336  65.647  0.00  0.00           C  
ATOM   2766  HG2 PRO A 186      44.552 147.565  66.473  0.00  0.00           H  
ATOM   2767  HG3 PRO A 186      45.938 148.146  65.492  0.00  0.00           H  
ATOM   2768  CB  PRO A 186      45.932 146.008  65.910  0.00  0.00           C  
ATOM   2769  HB2 PRO A 186      46.184 145.882  66.964  0.00  0.00           H  
ATOM   2770  HB3 PRO A 186      46.831 145.946  65.295  0.00  0.00           H  
ATOM   2771  CA  PRO A 186      44.912 144.974  65.426  0.00  0.00           C  
ATOM   2772  HA  PRO A 186      45.441 144.141  64.979  0.00  0.00           H  
ATOM   2773  C   PRO A 186      44.054 144.412  66.561  0.00  0.00           C  
ATOM   2774  O   PRO A 186      43.147 145.082  67.068  0.00  0.00           O  
ATOM   2775  N   TYR A 187      44.351 143.174  66.956  0.00  0.00           N  
ATOM   2776  H   TYR A 187      45.122 142.698  66.495  0.00  0.00           H  
ATOM   2777  CA  TYR A 187      43.795 142.547  68.149  0.00  0.00           C  
ATOM   2778  HA  TYR A 187      42.715 142.697  68.161  0.00  0.00           H  
ATOM   2779  CB  TYR A 187      44.076 141.039  68.117  0.00  0.00           C  
ATOM   2780  HB2 TYR A 187      43.727 140.626  67.171  0.00  0.00           H  
ATOM   2781  HB3 TYR A 187      45.154 140.873  68.163  0.00  0.00           H  
ATOM   2782  CG  TYR A 187      43.406 140.293  69.254  0.00  0.00           C  
ATOM   2783  CD1 TYR A 187      44.096 140.065  70.461  0.00  0.00           C  
ATOM   2784  HD1 TYR A 187      45.120 140.400  70.571  0.00  0.00           H  
ATOM   2785  CE1 TYR A 187      43.446 139.423  71.533  0.00  0.00           C  
ATOM   2786  HE1 TYR A 187      43.964 139.259  72.466  0.00  0.00           H  
ATOM   2787  CZ  TYR A 187      42.110 138.993  71.390  0.00  0.00           C  
ATOM   2788  OH  TYR A 187      41.487 138.360  72.412  0.00  0.00           O  
ATOM   2789  HH  TYR A 187      41.755 138.755  73.270  0.00  0.00           H  
ATOM   2790  CE2 TYR A 187      41.421 139.226  70.183  0.00  0.00           C  
ATOM   2791  HE2 TYR A 187      40.394 138.912  70.093  0.00  0.00           H  
ATOM   2792  CD2 TYR A 187      42.067 139.879  69.119  0.00  0.00           C  
ATOM   2793  HD2 TYR A 187      41.530 140.071  68.201  0.00  0.00           H  
ATOM   2794  C   TYR A 187      44.401 143.181  69.406  0.00  0.00           C  
ATOM   2795  O   TYR A 187      45.610 143.378  69.474  0.00  0.00           O  
ATOM   2796  N   ILE A 188      43.579 143.465  70.415  0.00  0.00           N  
ATOM   2797  H   ILE A 188      42.592 143.279  70.272  0.00  0.00           H  
ATOM   2798  CA  ILE A 188      44.002 143.975  71.730  0.00  0.00           C  
ATOM   2799  HA  ILE A 188      45.066 143.786  71.865  0.00  0.00           H  
ATOM   2800  CB  ILE A 188      43.769 145.507  71.819  0.00  0.00           C  
ATOM   2801  HB  ILE A 188      42.749 145.727  71.509  0.00  0.00           H  
ATOM   2802  CG2 ILE A 188      43.942 146.012  73.262  0.00  0.00           C  
ATOM   2803 HG21 ILE A 188      44.965 145.866  73.585  0.00  0.00           H  
ATOM   2804 HG22 ILE A 188      43.692 147.069  73.323  0.00  0.00           H  
ATOM   2805 HG23 ILE A 188      43.266 145.501  73.946  0.00  0.00           H  
ATOM   2806  CG1 ILE A 188      44.729 146.254  70.863  0.00  0.00           C  
ATOM   2807 HG12 ILE A 188      45.748 145.935  71.068  0.00  0.00           H  
ATOM   2808 HG13 ILE A 188      44.490 145.979  69.836  0.00  0.00           H  
ATOM   2809  CD1 ILE A 188      44.687 147.785  70.949  0.00  0.00           C  
ATOM   2810 HD11 ILE A 188      45.349 148.202  70.197  0.00  0.00           H  
ATOM   2811 HD12 ILE A 188      43.674 148.144  70.776  0.00  0.00           H  
ATOM   2812 HD13 ILE A 188      45.039 148.128  71.921  0.00  0.00           H  
ATOM   2813  C   ILE A 188      43.286 143.202  72.845  0.00  0.00           C  
ATOM   2814  O   ILE A 188      43.929 142.727  73.780  0.00  0.00           O  
ATOM   2815  N   GLU A 189      41.970 143.045  72.720  0.00  0.00           N  
ATOM   2816  H   GLU A 189      41.525 143.510  71.938  0.00  0.00           H  
ATOM   2817  CA  GLU A 189      41.066 142.444  73.700  0.00  0.00           C  
ATOM   2818  HA  GLU A 189      41.644 141.779  74.338  0.00  0.00           H  
ATOM   2819  CB  GLU A 189      40.469 143.533  74.616  0.00  0.00           C  
ATOM   2820  HB2 GLU A 189      39.909 143.030  75.405  0.00  0.00           H  
ATOM   2821  HB3 GLU A 189      41.286 144.079  75.091  0.00  0.00           H  
ATOM   2822  CG  GLU A 189      39.516 144.545  73.958  0.00  0.00           C  
ATOM   2823  HG2 GLU A 189      38.694 144.011  73.478  0.00  0.00           H  
ATOM   2824  HG3 GLU A 189      39.080 145.164  74.744  0.00  0.00           H  
ATOM   2825  CD  GLU A 189      40.213 145.453  72.939  0.00  0.00           C  
ATOM   2826  OE1 GLU A 189      40.743 146.518  73.319  0.00  0.00           O  
ATOM   2827  OE2 GLU A 189      40.241 145.108  71.734  0.00  0.00           O  
ATOM   2828  C   GLU A 189      39.962 141.607  73.026  0.00  0.00           C  
ATOM   2829  O   GLU A 189      39.453 141.948  71.954  0.00  0.00           O  
ATOM   2830  N   SER A 190      39.538 140.529  73.687  0.00  0.00           N  
ATOM   2831  H   SER A 190      40.044 140.270  74.531  0.00  0.00           H  
ATOM   2832  CA  SER A 190      38.498 139.602  73.202  0.00  0.00           C  
ATOM   2833  HA  SER A 190      38.786 139.252  72.210  0.00  0.00           H  
ATOM   2834  CB  SER A 190      38.438 138.385  74.133  0.00  0.00           C  
ATOM   2835  HB2 SER A 190      37.647 137.711  73.799  0.00  0.00           H  
ATOM   2836  HB3 SER A 190      39.386 137.847  74.097  0.00  0.00           H  
ATOM   2837  OG  SER A 190      38.179 138.796  75.467  0.00  0.00           O  
ATOM   2838  HG  SER A 190      39.033 139.115  75.841  0.00  0.00           H  
ATOM   2839  C   SER A 190      37.104 140.240  73.074  0.00  0.00           C  
ATOM   2840  O   SER A 190      36.245 139.711  72.368  0.00  0.00           O  
ATOM   2841  N   ASN A 191      36.884 141.391  73.719  0.00  0.00           N  
ATOM   2842  H   ASN A 191      37.636 141.737  74.295  0.00  0.00           H  
ATOM   2843  CA  ASN A 191      35.666 142.203  73.624  0.00  0.00           C  
ATOM   2844  HA  ASN A 191      34.805 141.569  73.839  0.00  0.00           H  
ATOM   2845  CB  ASN A 191      35.769 143.284  74.721  0.00  0.00           C  
ATOM   2846  HB2 ASN A 191      36.093 142.804  75.645  0.00  0.00           H  
ATOM   2847  HB3 ASN A 191      36.522 144.021  74.445  0.00  0.00           H  
ATOM   2848  CG  ASN A 191      34.481 144.025  75.049  0.00  0.00           C  
ATOM   2849  OD1 ASN A 191      33.442 143.899  74.422  0.00  0.00           O  
ATOM   2850  ND2 ASN A 191      34.511 144.855  76.060  0.00  0.00           N  
ATOM   2851 HD21 ASN A 191      33.618 145.180  76.426  0.00  0.00           H  
ATOM   2852 HD22 ASN A 191      35.336 144.861  76.654  0.00  0.00           H  
ATOM   2853  C   ASN A 191      35.464 142.807  72.214  0.00  0.00           C  
ATOM   2854  O   ASN A 191      34.330 143.078  71.821  0.00  0.00           O  
ATOM   2855  N   LEU A 192      36.542 142.993  71.437  0.00  0.00           N  
ATOM   2856  H   LEU A 192      37.445 142.711  71.801  0.00  0.00           H  
ATOM   2857  CA  LEU A 192      36.508 143.508  70.057  0.00  0.00           C  
ATOM   2858  HA  LEU A 192      37.526 143.783  69.785  0.00  0.00           H  
ATOM   2859  CB  LEU A 192      36.061 142.375  69.101  0.00  0.00           C  
ATOM   2860  HB2 LEU A 192      35.066 142.046  69.399  0.00  0.00           H  
ATOM   2861  HB3 LEU A 192      35.979 142.778  68.096  0.00  0.00           H  
ATOM   2862  CG  LEU A 192      36.997 141.153  69.044  0.00  0.00           C  
ATOM   2863  HG  LEU A 192      37.252 140.825  70.050  0.00  0.00           H  
ATOM   2864  CD1 LEU A 192      36.315 139.996  68.317  0.00  0.00           C  
ATOM   2865 HD11 LEU A 192      36.054 140.298  67.303  0.00  0.00           H  
ATOM   2866 HD12 LEU A 192      36.979 139.136  68.276  0.00  0.00           H  
ATOM   2867 HD13 LEU A 192      35.408 139.715  68.846  0.00  0.00           H  
ATOM   2868  CD2 LEU A 192      38.282 141.458  68.276  0.00  0.00           C  
ATOM   2869 HD21 LEU A 192      38.053 141.660  67.230  0.00  0.00           H  
ATOM   2870 HD22 LEU A 192      38.768 142.331  68.697  0.00  0.00           H  
ATOM   2871 HD23 LEU A 192      38.960 140.610  68.351  0.00  0.00           H  
ATOM   2872  C   LEU A 192      35.666 144.806  69.920  0.00  0.00           C  
ATOM   2873  O   LEU A 192      34.625 144.796  69.259  0.00  0.00           O  
ATOM   2874  N   PRO A 193      36.048 145.918  70.585  0.00  0.00           N  
ATOM   2875  CD  PRO A 193      37.293 146.086  71.314  0.00  0.00           C  
ATOM   2876  HD2 PRO A 193      38.139 145.761  70.712  0.00  0.00           H  
ATOM   2877  HD3 PRO A 193      37.249 145.528  72.249  0.00  0.00           H  
ATOM   2878  CG  PRO A 193      37.413 147.578  71.615  0.00  0.00           C  
ATOM   2879  HG2 PRO A 193      37.872 148.091  70.769  0.00  0.00           H  
ATOM   2880  HG3 PRO A 193      37.972 147.763  72.533  0.00  0.00           H  
ATOM   2881  CB  PRO A 193      35.951 147.995  71.742  0.00  0.00           C  
ATOM   2882  HB2 PRO A 193      35.818 149.067  71.583  0.00  0.00           H  
ATOM   2883  HB3 PRO A 193      35.580 147.710  72.725  0.00  0.00           H  
ATOM   2884  CA  PRO A 193      35.251 147.147  70.675  0.00  0.00           C  
ATOM   2885  HA  PRO A 193      34.247 146.904  71.016  0.00  0.00           H  
ATOM   2886  C   PRO A 193      35.106 147.927  69.361  0.00  0.00           C  
ATOM   2887  O   PRO A 193      34.250 148.809  69.271  0.00  0.00           O  
ATOM   2888  N   VAL A 194      35.899 147.639  68.327  0.00  0.00           N  
ATOM   2889  H   VAL A 194      36.635 146.945  68.445  0.00  0.00           H  
ATOM   2890  CA  VAL A 194      35.665 148.198  66.986  0.00  0.00           C  
ATOM   2891  HA  VAL A 194      35.362 149.240  67.090  0.00  0.00           H  
ATOM   2892  CB  VAL A 194      36.956 148.188  66.148  0.00  0.00           C  
ATOM   2893  HB  VAL A 194      37.265 147.161  65.959  0.00  0.00           H  
ATOM   2894  CG1 VAL A 194      36.713 148.881  64.808  0.00  0.00           C  
ATOM   2895 HG11 VAL A 194      36.331 149.887  64.982  0.00  0.00           H  
ATOM   2896 HG12 VAL A 194      37.641 148.949  64.252  0.00  0.00           H  
ATOM   2897 HG13 VAL A 194      35.996 148.316  64.212  0.00  0.00           H  
ATOM   2898  CG2 VAL A 194      38.099 148.934  66.855  0.00  0.00           C  
ATOM   2899 HG21 VAL A 194      38.990 148.927  66.230  0.00  0.00           H  
ATOM   2900 HG22 VAL A 194      37.806 149.964  67.062  0.00  0.00           H  
ATOM   2901 HG23 VAL A 194      38.350 148.439  67.793  0.00  0.00           H  
ATOM   2902  C   VAL A 194      34.508 147.465  66.289  0.00  0.00           C  
ATOM   2903  O   VAL A 194      33.626 148.109  65.718  0.00  0.00           O  
ATOM   2904  N   GLN A 195      34.473 146.134  66.394  0.00  0.00           N  
ATOM   2905  H   GLN A 195      35.235 145.686  66.888  0.00  0.00           H  
ATOM   2906  CA  GLN A 195      33.382 145.260  65.958  0.00  0.00           C  
ATOM   2907  HA  GLN A 195      33.074 145.555  64.956  0.00  0.00           H  
ATOM   2908  CB  GLN A 195      33.875 143.794  65.905  0.00  0.00           C  
ATOM   2909  HB2 GLN A 195      34.204 143.481  66.894  0.00  0.00           H  
ATOM   2910  HB3 GLN A 195      33.021 143.168  65.651  0.00  0.00           H  
ATOM   2911  CG  GLN A 195      34.973 143.482  64.863  0.00  0.00           C  
ATOM   2912  HG2 GLN A 195      34.897 142.429  64.602  0.00  0.00           H  
ATOM   2913  HG3 GLN A 195      34.788 144.039  63.950  0.00  0.00           H  
ATOM   2914  CD  GLN A 195      36.413 143.728  65.314  0.00  0.00           C  
ATOM   2915  OE1 GLN A 195      36.704 144.432  66.269  0.00  0.00           O  
ATOM   2916  NE2 GLN A 195      37.393 143.161  64.652  0.00  0.00           N  
ATOM   2917 HE21 GLN A 195      37.223 142.551  63.848  0.00  0.00           H  
ATOM   2918 HE22 GLN A 195      38.327 143.349  64.964  0.00  0.00           H  
ATOM   2919  C   GLN A 195      32.140 145.380  66.866  0.00  0.00           C  
ATOM   2920  O   GLN A 195      32.203 145.879  67.993  0.00  0.00           O  
ATOM   2921  N   ALA A 196      30.992 144.892  66.385  0.00  0.00           N  
ATOM   2922  H   ALA A 196      30.995 144.479  65.455  0.00  0.00           H  
ATOM   2923  CA  ALA A 196      29.766 144.721  67.177  0.00  0.00           C  
ATOM   2924  HA  ALA A 196      29.724 145.494  67.944  0.00  0.00           H  
ATOM   2925  CB  ALA A 196      28.563 144.917  66.243  0.00  0.00           C  
ATOM   2926  HB1 ALA A 196      28.603 145.903  65.781  0.00  0.00           H  
ATOM   2927  HB2 ALA A 196      28.559 144.152  65.465  0.00  0.00           H  
ATOM   2928  HB3 ALA A 196      27.636 144.840  66.814  0.00  0.00           H  
ATOM   2929  C   ALA A 196      29.696 143.358  67.904  0.00  0.00           C  
ATOM   2930  O   ALA A 196      28.740 143.095  68.641  0.00  0.00           O  
ATOM   2931  N   ARG A 197      30.673 142.469  67.663  0.00  0.00           N  
ATOM   2932  H   ARG A 197      31.412 142.776  67.047  0.00  0.00           H  
ATOM   2933  CA  ARG A 197      30.651 141.039  68.022  0.00  0.00           C  
ATOM   2934  HA  ARG A 197      29.811 140.830  68.686  0.00  0.00           H  
ATOM   2935  CB  ARG A 197      30.442 140.206  66.741  0.00  0.00           C  
ATOM   2936  HB2 ARG A 197      31.228 140.459  66.028  0.00  0.00           H  
ATOM   2937  HB3 ARG A 197      30.533 139.146  66.985  0.00  0.00           H  
ATOM   2938  CG  ARG A 197      29.077 140.432  66.076  0.00  0.00           C  
ATOM   2939  HG2 ARG A 197      28.300 139.961  66.676  0.00  0.00           H  
ATOM   2940  HG3 ARG A 197      28.871 141.499  65.996  0.00  0.00           H  
ATOM   2941  CD  ARG A 197      29.052 139.838  64.667  0.00  0.00           C  
ATOM   2942  HD2 ARG A 197      29.944 140.171  64.138  0.00  0.00           H  
ATOM   2943  HD3 ARG A 197      29.070 138.748  64.720  0.00  0.00           H  
ATOM   2944  NE  ARG A 197      27.881 140.307  63.914  0.00  0.00           N  
ATOM   2945  HE  ARG A 197      28.017 141.114  63.312  0.00  0.00           H  
ATOM   2946  CZ  ARG A 197      26.656 139.823  63.954  0.00  0.00           C  
ATOM   2947  NH1 ARG A 197      25.720 140.374  63.252  0.00  0.00           N  
ATOM   2948 HH11 ARG A 197      25.922 141.236  62.756  0.00  0.00           H  
ATOM   2949 HH12 ARG A 197      24.787 139.984  63.322  0.00  0.00           H  
ATOM   2950  NH2 ARG A 197      26.296 138.804  64.674  0.00  0.00           N  
ATOM   2951 HH21 ARG A 197      26.945 138.342  65.300  0.00  0.00           H  
ATOM   2952 HH22 ARG A 197      25.313 138.550  64.645  0.00  0.00           H  
ATOM   2953  C   ARG A 197      31.949 140.617  68.734  0.00  0.00           C  
ATOM   2954  O   ARG A 197      32.950 140.403  68.043  0.00  0.00           O  
ATOM   2955  N   PRO A 198      31.944 140.479  70.075  0.00  0.00           N  
ATOM   2956  CD  PRO A 198      30.927 141.019  70.972  0.00  0.00           C  
ATOM   2957  HD2 PRO A 198      30.071 140.348  71.006  0.00  0.00           H  
ATOM   2958  HD3 PRO A 198      30.609 142.016  70.663  0.00  0.00           H  
ATOM   2959  CG  PRO A 198      31.574 141.084  72.353  0.00  0.00           C  
ATOM   2960  HG2 PRO A 198      30.837 140.969  73.148  0.00  0.00           H  
ATOM   2961  HG3 PRO A 198      32.115 142.021  72.467  0.00  0.00           H  
ATOM   2962  CB  PRO A 198      32.548 139.912  72.311  0.00  0.00           C  
ATOM   2963  HB2 PRO A 198      31.996 139.003  72.546  0.00  0.00           H  
ATOM   2964  HB3 PRO A 198      33.375 140.041  73.007  0.00  0.00           H  
ATOM   2965  CA  PRO A 198      33.025 139.863  70.853  0.00  0.00           C  
ATOM   2966  HA  PRO A 198      33.924 140.471  70.752  0.00  0.00           H  
ATOM   2967  C   PRO A 198      33.342 138.410  70.450  0.00  0.00           C  
ATOM   2968  O   PRO A 198      32.504 137.720  69.863  0.00  0.00           O  
ATOM   2969  N   MET A 199      34.525 137.921  70.834  0.00  0.00           N  
ATOM   2970  H   MET A 199      35.136 138.543  71.356  0.00  0.00           H  
ATOM   2971  CA  MET A 199      34.930 136.507  70.751  0.00  0.00           C  
ATOM   2972  HA  MET A 199      34.167 135.947  70.209  0.00  0.00           H  
ATOM   2973  CB  MET A 199      36.239 136.383  69.950  0.00  0.00           C  
ATOM   2974  HB2 MET A 199      36.467 135.325  69.836  0.00  0.00           H  
ATOM   2975  HB3 MET A 199      36.089 136.798  68.953  0.00  0.00           H  
ATOM   2976  CG  MET A 199      37.457 137.054  70.595  0.00  0.00           C  
ATOM   2977  HG2 MET A 199      37.402 138.130  70.434  0.00  0.00           H  
ATOM   2978  HG3 MET A 199      37.429 136.874  71.669  0.00  0.00           H  
ATOM   2979  SD  MET A 199      39.059 136.437  70.000  0.00  0.00           S  
ATOM   2980  CE  MET A 199      39.001 136.842  68.232  0.00  0.00           C  
ATOM   2981  HE1 MET A 199      38.152 136.347  67.762  0.00  0.00           H  
ATOM   2982  HE2 MET A 199      38.917 137.920  68.102  0.00  0.00           H  
ATOM   2983  HE3 MET A 199      39.919 136.497  67.753  0.00  0.00           H  
ATOM   2984  C   MET A 199      35.029 135.862  72.147  0.00  0.00           C  
ATOM   2985  O   MET A 199      34.846 136.545  73.162  0.00  0.00           O  
ATOM   2986  N   ASP A 200      35.308 134.553  72.213  0.00  0.00           N  
ATOM   2987  H   ASP A 200      35.404 134.033  71.346  0.00  0.00           H  
ATOM   2988  CA  ASP A 200      35.454 133.807  73.474  0.00  0.00           C  
ATOM   2989  HA  ASP A 200      34.478 133.778  73.949  0.00  0.00           H  
ATOM   2990  CB  ASP A 200      35.834 132.342  73.180  0.00  0.00           C  
ATOM   2991  HB2 ASP A 200      35.066 131.920  72.530  0.00  0.00           H  
ATOM   2992  HB3 ASP A 200      36.776 132.326  72.631  0.00  0.00           H  
ATOM   2993  CG  ASP A 200      35.979 131.421  74.409  0.00  0.00           C  
ATOM   2994  OD1 ASP A 200      36.197 131.870  75.559  0.00  0.00           O  
ATOM   2995  OD2 ASP A 200      35.892 130.185  74.225  0.00  0.00           O  
ATOM   2996  C   ASP A 200      36.484 134.493  74.399  0.00  0.00           C  
ATOM   2997  O   ASP A 200      37.650 134.632  74.006  0.00  0.00           O  
ATOM   2998  N   PRO A 201      36.099 134.905  75.627  0.00  0.00           N  
ATOM   2999  CD  PRO A 201      34.747 134.838  76.170  0.00  0.00           C  
ATOM   3000  HD2 PRO A 201      34.545 133.824  76.519  0.00  0.00           H  
ATOM   3001  HD3 PRO A 201      33.998 135.143  75.439  0.00  0.00           H  
ATOM   3002  CG  PRO A 201      34.709 135.804  77.344  0.00  0.00           C  
ATOM   3003  HG2 PRO A 201      34.029 135.453  78.116  0.00  0.00           H  
ATOM   3004  HG3 PRO A 201      34.422 136.798  77.002  0.00  0.00           H  
ATOM   3005  CB  PRO A 201      36.154 135.812  77.828  0.00  0.00           C  
ATOM   3006  HB2 PRO A 201      36.299 134.975  78.510  0.00  0.00           H  
ATOM   3007  HB3 PRO A 201      36.398 136.759  78.305  0.00  0.00           H  
ATOM   3008  CA  PRO A 201      36.986 135.601  76.561  0.00  0.00           C  
ATOM   3009  HA  PRO A 201      37.229 136.571  76.135  0.00  0.00           H  
ATOM   3010  C   PRO A 201      38.300 134.864  76.868  0.00  0.00           C  
ATOM   3011  O   PRO A 201      39.289 135.492  77.249  0.00  0.00           O  
ATOM   3012  N   THR A 202      38.350 133.548  76.640  0.00  0.00           N  
ATOM   3013  H   THR A 202      37.493 133.106  76.313  0.00  0.00           H  
ATOM   3014  CA  THR A 202      39.548 132.700  76.762  0.00  0.00           C  
ATOM   3015  HA  THR A 202      39.890 132.726  77.793  0.00  0.00           H  
ATOM   3016  CB  THR A 202      39.186 131.245  76.404  0.00  0.00           C  
ATOM   3017  HB  THR A 202      38.917 131.194  75.348  0.00  0.00           H  
ATOM   3018  CG2 THR A 202      40.306 130.241  76.665  0.00  0.00           C  
ATOM   3019 HG21 THR A 202      39.926 129.227  76.547  0.00  0.00           H  
ATOM   3020 HG22 THR A 202      41.118 130.389  75.953  0.00  0.00           H  
ATOM   3021 HG23 THR A 202      40.689 130.361  77.677  0.00  0.00           H  
ATOM   3022  OG1 THR A 202      38.072 130.829  77.164  0.00  0.00           O  
ATOM   3023  HG1 THR A 202      37.291 131.186  76.687  0.00  0.00           H  
ATOM   3024  C   THR A 202      40.714 133.156  75.874  0.00  0.00           C  
ATOM   3025  O   THR A 202      41.876 132.982  76.245  0.00  0.00           O  
ATOM   3026  N   LYS A 203      40.428 133.753  74.710  0.00  0.00           N  
ATOM   3027  H   LYS A 203      39.449 133.941  74.499  0.00  0.00           H  
ATOM   3028  CA  LYS A 203      41.415 134.026  73.647  0.00  0.00           C  
ATOM   3029  HA  LYS A 203      42.061 133.151  73.561  0.00  0.00           H  
ATOM   3030  CB  LYS A 203      40.664 134.173  72.310  0.00  0.00           C  
ATOM   3031  HB2 LYS A 203      39.846 134.886  72.426  0.00  0.00           H  
ATOM   3032  HB3 LYS A 203      41.340 134.554  71.544  0.00  0.00           H  
ATOM   3033  CG  LYS A 203      40.117 132.807  71.850  0.00  0.00           C  
ATOM   3034  HG2 LYS A 203      40.953 132.120  71.710  0.00  0.00           H  
ATOM   3035  HG3 LYS A 203      39.462 132.400  72.622  0.00  0.00           H  
ATOM   3036  CD  LYS A 203      39.318 132.898  70.544  0.00  0.00           C  
ATOM   3037  HD2 LYS A 203      38.491 133.594  70.694  0.00  0.00           H  
ATOM   3038  HD3 LYS A 203      39.949 133.276  69.737  0.00  0.00           H  
ATOM   3039  CE  LYS A 203      38.727 131.534  70.164  0.00  0.00           C  
ATOM   3040  HE2 LYS A 203      38.267 131.090  71.051  0.00  0.00           H  
ATOM   3041  HE3 LYS A 203      37.934 131.696  69.428  0.00  0.00           H  
ATOM   3042  NZ  LYS A 203      39.722 130.600  69.590  0.00  0.00           N  
ATOM   3043  HZ1 LYS A 203      40.036 130.912  68.674  0.00  0.00           H  
ATOM   3044  HZ2 LYS A 203      40.531 130.452  70.192  0.00  0.00           H  
ATOM   3045  HZ3 LYS A 203      39.309 129.681  69.452  0.00  0.00           H  
ATOM   3046  C   LYS A 203      42.381 135.191  73.927  0.00  0.00           C  
ATOM   3047  O   LYS A 203      43.351 135.365  73.182  0.00  0.00           O  
ATOM   3048  N   ASP A 204      42.171 135.939  75.014  0.00  0.00           N  
ATOM   3049  H   ASP A 204      41.363 135.717  75.575  0.00  0.00           H  
ATOM   3050  CA  ASP A 204      43.109 136.955  75.517  0.00  0.00           C  
ATOM   3051  HA  ASP A 204      43.489 137.525  74.668  0.00  0.00           H  
ATOM   3052  CB  ASP A 204      42.376 137.915  76.478  0.00  0.00           C  
ATOM   3053  HB2 ASP A 204      41.673 137.355  77.092  0.00  0.00           H  
ATOM   3054  HB3 ASP A 204      43.107 138.382  77.140  0.00  0.00           H  
ATOM   3055  CG  ASP A 204      41.633 139.036  75.759  0.00  0.00           C  
ATOM   3056  OD1 ASP A 204      40.617 139.549  76.281  0.00  0.00           O  
ATOM   3057  OD2 ASP A 204      42.098 139.455  74.678  0.00  0.00           O  
ATOM   3058  C   ASP A 204      44.350 136.357  76.197  0.00  0.00           C  
ATOM   3059  O   ASP A 204      45.474 136.681  75.808  0.00  0.00           O  
ATOM   3060  N   LEU A 205      44.167 135.500  77.206  0.00  0.00           N  
ATOM   3061  H   LEU A 205      43.217 135.314  77.519  0.00  0.00           H  
ATOM   3062  CA  LEU A 205      45.266 134.879  77.957  0.00  0.00           C  
ATOM   3063  HA  LEU A 205      46.131 135.540  77.910  0.00  0.00           H  
ATOM   3064  CB  LEU A 205      44.869 134.736  79.440  0.00  0.00           C  
ATOM   3065  HB2 LEU A 205      43.999 134.084  79.503  0.00  0.00           H  
ATOM   3066  HB3 LEU A 205      45.685 134.246  79.971  0.00  0.00           H  
ATOM   3067  CG  LEU A 205      44.544 136.060  80.163  0.00  0.00           C  
ATOM   3068  HG  LEU A 205      43.741 136.582  79.642  0.00  0.00           H  
ATOM   3069  CD1 LEU A 205      44.075 135.771  81.590  0.00  0.00           C  
ATOM   3070 HD11 LEU A 205      43.796 136.703  82.081  0.00  0.00           H  
ATOM   3071 HD12 LEU A 205      43.200 135.120  81.560  0.00  0.00           H  
ATOM   3072 HD13 LEU A 205      44.868 135.282  82.155  0.00  0.00           H  
ATOM   3073  CD2 LEU A 205      45.755 136.994  80.249  0.00  0.00           C  
ATOM   3074 HD21 LEU A 205      46.587 136.491  80.740  0.00  0.00           H  
ATOM   3075 HD22 LEU A 205      46.057 137.306  79.250  0.00  0.00           H  
ATOM   3076 HD23 LEU A 205      45.486 137.889  80.810  0.00  0.00           H  
ATOM   3077  C   LEU A 205      45.745 133.545  77.356  0.00  0.00           C  
ATOM   3078  O   LEU A 205      46.808 133.064  77.748  0.00  0.00           O  
ATOM   3079  N   ALA A 206      45.017 132.963  76.397  0.00  0.00           N  
ATOM   3080  H   ALA A 206      44.142 133.391  76.136  0.00  0.00           H  
ATOM   3081  CA  ALA A 206      45.400 131.717  75.725  0.00  0.00           C  
ATOM   3082  HA  ALA A 206      45.462 130.929  76.479  0.00  0.00           H  
ATOM   3083  CB  ALA A 206      44.305 131.329  74.725  0.00  0.00           C  
ATOM   3084  HB1 ALA A 206      44.598 130.427  74.188  0.00  0.00           H  
ATOM   3085  HB2 ALA A 206      43.374 131.127  75.250  0.00  0.00           H  
ATOM   3086  HB3 ALA A 206      44.158 132.133  74.003  0.00  0.00           H  
ATOM   3087  C   ALA A 206      46.772 131.806  75.026  0.00  0.00           C  
ATOM   3088  O   ALA A 206      47.205 132.880  74.601  0.00  0.00           O  
ATOM   3089  N   ALA A 207      47.442 130.660  74.897  0.00  0.00           N  
ATOM   3090  H   ALA A 207      46.992 129.816  75.230  0.00  0.00           H  
ATOM   3091  CA  ALA A 207      48.688 130.508  74.148  0.00  0.00           C  
ATOM   3092  HA  ALA A 207      49.091 131.496  73.929  0.00  0.00           H  
ATOM   3093  CB  ALA A 207      49.719 129.766  75.005  0.00  0.00           C  
ATOM   3094  HB1 ALA A 207      49.327 128.792  75.296  0.00  0.00           H  
ATOM   3095  HB2 ALA A 207      50.639 129.630  74.436  0.00  0.00           H  
ATOM   3096  HB3 ALA A 207      49.947 130.348  75.897  0.00  0.00           H  
ATOM   3097  C   ALA A 207      48.454 129.797  72.807  0.00  0.00           C  
ATOM   3098  O   ALA A 207      47.678 128.843  72.723  0.00  0.00           O  
ATOM   3099  N   TYR A 208      49.178 130.225  71.776  0.00  0.00           N  
ATOM   3100  H   TYR A 208      49.824 130.988  71.944  0.00  0.00           H  
ATOM   3101  CA  TYR A 208      49.078 129.719  70.402  0.00  0.00           C  
ATOM   3102  HA  TYR A 208      48.406 128.859  70.381  0.00  0.00           H  
ATOM   3103  CB  TYR A 208      48.472 130.797  69.488  0.00  0.00           C  
ATOM   3104  HB2 TYR A 208      49.207 131.585  69.334  0.00  0.00           H  
ATOM   3105  HB3 TYR A 208      48.274 130.353  68.512  0.00  0.00           H  
ATOM   3106  CG  TYR A 208      47.189 131.428  70.004  0.00  0.00           C  
ATOM   3107  CD1 TYR A 208      45.939 130.903  69.622  0.00  0.00           C  
ATOM   3108  HD1 TYR A 208      45.888 130.042  68.968  0.00  0.00           H  
ATOM   3109  CE1 TYR A 208      44.753 131.493  70.100  0.00  0.00           C  
ATOM   3110  HE1 TYR A 208      43.791 131.095  69.817  0.00  0.00           H  
ATOM   3111  CZ  TYR A 208      44.814 132.603  70.968  0.00  0.00           C  
ATOM   3112  OH  TYR A 208      43.666 133.176  71.410  0.00  0.00           O  
ATOM   3113  HH  TYR A 208      43.832 133.929  71.990  0.00  0.00           H  
ATOM   3114  CE2 TYR A 208      46.064 133.121  71.364  0.00  0.00           C  
ATOM   3115  HE2 TYR A 208      46.113 133.962  72.039  0.00  0.00           H  
ATOM   3116  CD2 TYR A 208      47.247 132.534  70.878  0.00  0.00           C  
ATOM   3117  HD2 TYR A 208      48.205 132.925  71.187  0.00  0.00           H  
ATOM   3118  C   TYR A 208      50.446 129.242  69.894  0.00  0.00           C  
ATOM   3119  O   TYR A 208      51.486 129.590  70.465  0.00  0.00           O  
ATOM   3120  N   GLY A 209      50.452 128.413  68.851  0.00  0.00           N  
ATOM   3121  H   GLY A 209      49.560 128.115  68.461  0.00  0.00           H  
ATOM   3122  CA  GLY A 209      51.675 127.917  68.218  0.00  0.00           C  
ATOM   3123  HA2 GLY A 209      52.379 127.594  68.983  0.00  0.00           H  
ATOM   3124  HA3 GLY A 209      51.430 127.043  67.625  0.00  0.00           H  
ATOM   3125  C   GLY A 209      52.395 128.937  67.327  0.00  0.00           C  
ATOM   3126  O   GLY A 209      52.119 130.136  67.378  0.00  0.00           O  
ATOM   3127  N   TYR A 210      53.333 128.462  66.506  0.00  0.00           N  
ATOM   3128  H   TYR A 210      53.499 127.461  66.524  0.00  0.00           H  
ATOM   3129  CA  TYR A 210      54.267 129.295  65.733  0.00  0.00           C  
ATOM   3130  HA  TYR A 210      53.894 130.318  65.723  0.00  0.00           H  
ATOM   3131  CB  TYR A 210      55.642 129.305  66.420  0.00  0.00           C  
ATOM   3132  HB2 TYR A 210      56.038 128.288  66.436  0.00  0.00           H  
ATOM   3133  HB3 TYR A 210      56.327 129.911  65.829  0.00  0.00           H  
ATOM   3134  CG  TYR A 210      55.615 129.849  67.835  0.00  0.00           C  
ATOM   3135  CD1 TYR A 210      55.845 131.216  68.077  0.00  0.00           C  
ATOM   3136  HD1 TYR A 210      56.086 131.876  67.254  0.00  0.00           H  
ATOM   3137  CE1 TYR A 210      55.757 131.725  69.388  0.00  0.00           C  
ATOM   3138  HE1 TYR A 210      55.929 132.774  69.582  0.00  0.00           H  
ATOM   3139  CZ  TYR A 210      55.415 130.867  70.454  0.00  0.00           C  
ATOM   3140  OH  TYR A 210      55.258 131.361  71.708  0.00  0.00           O  
ATOM   3141  HH  TYR A 210      54.466 130.965  72.124  0.00  0.00           H  
ATOM   3142  CE2 TYR A 210      55.217 129.494  70.214  0.00  0.00           C  
ATOM   3143  HE2 TYR A 210      54.979 128.831  71.032  0.00  0.00           H  
ATOM   3144  CD2 TYR A 210      55.328 128.987  68.908  0.00  0.00           C  
ATOM   3145  HD2 TYR A 210      55.164 127.934  68.719  0.00  0.00           H  
ATOM   3146  C   TYR A 210      54.398 128.858  64.269  0.00  0.00           C  
ATOM   3147  O   TYR A 210      54.133 127.705  63.929  0.00  0.00           O  
ATOM   3148  N   GLY A 211      54.820 129.775  63.393  0.00  0.00           N  
ATOM   3149  H   GLY A 211      54.991 130.717  63.740  0.00  0.00           H  
ATOM   3150  CA  GLY A 211      54.955 129.524  61.956  0.00  0.00           C  
ATOM   3151  HA2 GLY A 211      55.439 130.375  61.478  0.00  0.00           H  
ATOM   3152  HA3 GLY A 211      55.570 128.638  61.796  0.00  0.00           H  
ATOM   3153  C   GLY A 211      53.596 129.308  61.294  0.00  0.00           C  
ATOM   3154  O   GLY A 211      52.809 130.247  61.155  0.00  0.00           O  
ATOM   3155  N   SER A 212      53.289 128.061  60.937  0.00  0.00           N  
ATOM   3156  H   SER A 212      53.982 127.335  61.103  0.00  0.00           H  
ATOM   3157  CA  SER A 212      52.032 127.640  60.296  0.00  0.00           C  
ATOM   3158  HA  SER A 212      51.847 128.330  59.475  0.00  0.00           H  
ATOM   3159  CB  SER A 212      52.223 126.249  59.686  0.00  0.00           C  
ATOM   3160  HB2 SER A 212      52.505 125.542  60.467  0.00  0.00           H  
ATOM   3161  HB3 SER A 212      51.293 125.922  59.229  0.00  0.00           H  
ATOM   3162  OG  SER A 212      53.238 126.293  58.700  0.00  0.00           O  
ATOM   3163  HG  SER A 212      52.956 126.907  57.997  0.00  0.00           H  
ATOM   3164  C   SER A 212      50.777 127.696  61.197  0.00  0.00           C  
ATOM   3165  O   SER A 212      49.780 127.020  60.939  0.00  0.00           O  
ATOM   3166  N   VAL A 213      50.804 128.504  62.260  0.00  0.00           N  
ATOM   3167  H   VAL A 213      51.632 129.074  62.366  0.00  0.00           H  
ATOM   3168  CA  VAL A 213      49.691 128.759  63.192  0.00  0.00           C  
ATOM   3169  HA  VAL A 213      49.279 127.797  63.493  0.00  0.00           H  
ATOM   3170  CB  VAL A 213      50.239 129.449  64.460  0.00  0.00           C  
ATOM   3171  HB  VAL A 213      51.089 128.862  64.805  0.00  0.00           H  
ATOM   3172  CG1 VAL A 213      50.731 130.884  64.221  0.00  0.00           C  
ATOM   3173 HG11 VAL A 213      51.500 130.899  63.450  0.00  0.00           H  
ATOM   3174 HG12 VAL A 213      49.909 131.533  63.918  0.00  0.00           H  
ATOM   3175 HG13 VAL A 213      51.165 131.284  65.138  0.00  0.00           H  
ATOM   3176  CG2 VAL A 213      49.213 129.467  65.596  0.00  0.00           C  
ATOM   3177 HG21 VAL A 213      48.384 130.124  65.367  0.00  0.00           H  
ATOM   3178 HG22 VAL A 213      48.838 128.460  65.770  0.00  0.00           H  
ATOM   3179 HG23 VAL A 213      49.684 129.828  66.508  0.00  0.00           H  
ATOM   3180  C   VAL A 213      48.558 129.563  62.539  0.00  0.00           C  
ATOM   3181  O   VAL A 213      48.801 130.381  61.652  0.00  0.00           O  
ATOM   3182  N   ALA A 214      47.318 129.362  62.994  0.00  0.00           N  
ATOM   3183  H   ALA A 214      47.166 128.616  63.666  0.00  0.00           H  
ATOM   3184  CA  ALA A 214      46.142 130.129  62.571  0.00  0.00           C  
ATOM   3185  HA  ALA A 214      46.089 130.135  61.482  0.00  0.00           H  
ATOM   3186  CB  ALA A 214      44.912 129.400  63.119  0.00  0.00           C  
ATOM   3187  HB1 ALA A 214      44.984 129.303  64.204  0.00  0.00           H  
ATOM   3188  HB2 ALA A 214      44.012 129.967  62.886  0.00  0.00           H  
ATOM   3189  HB3 ALA A 214      44.837 128.407  62.676  0.00  0.00           H  
ATOM   3190  C   ALA A 214      46.133 131.598  63.053  0.00  0.00           C  
ATOM   3191  O   ALA A 214      45.555 132.455  62.389  0.00  0.00           O  
ATOM   3192  N   TRP A 215      46.744 131.881  64.207  0.00  0.00           N  
ATOM   3193  H   TRP A 215      47.202 131.123  64.681  0.00  0.00           H  
ATOM   3194  CA  TRP A 215      46.761 133.194  64.865  0.00  0.00           C  
ATOM   3195  HA  TRP A 215      45.733 133.540  64.964  0.00  0.00           H  
ATOM   3196  CB  TRP A 215      47.338 133.027  66.282  0.00  0.00           C  
ATOM   3197  HB2 TRP A 215      46.805 132.213  66.777  0.00  0.00           H  
ATOM   3198  HB3 TRP A 215      48.384 132.726  66.200  0.00  0.00           H  
ATOM   3199  CG  TRP A 215      47.269 134.230  67.177  0.00  0.00           C  
ATOM   3200  CD1 TRP A 215      46.327 134.437  68.125  0.00  0.00           C  
ATOM   3201  HD1 TRP A 215      45.518 133.752  68.353  0.00  0.00           H  
ATOM   3202  NE1 TRP A 215      46.552 135.640  68.763  0.00  0.00           N  
ATOM   3203  HE1 TRP A 215      45.971 135.985  69.521  0.00  0.00           H  
ATOM   3204  CE2 TRP A 215      47.642 136.295  68.231  0.00  0.00           C  
ATOM   3205  CZ2 TRP A 215      48.243 137.530  68.510  0.00  0.00           C  
ATOM   3206  HZ2 TRP A 215      47.831 138.175  69.272  0.00  0.00           H  
ATOM   3207  CH2 TRP A 215      49.377 137.919  67.777  0.00  0.00           C  
ATOM   3208  HH2 TRP A 215      49.846 138.874  67.971  0.00  0.00           H  
ATOM   3209  CZ3 TRP A 215      49.907 137.060  66.798  0.00  0.00           C  
ATOM   3210  HZ3 TRP A 215      50.783 137.363  66.241  0.00  0.00           H  
ATOM   3211  CE3 TRP A 215      49.304 135.814  66.536  0.00  0.00           C  
ATOM   3212  HE3 TRP A 215      49.724 135.163  65.781  0.00  0.00           H  
ATOM   3213  CD2 TRP A 215      48.142 135.406  67.229  0.00  0.00           C  
ATOM   3214  C   TRP A 215      47.534 134.255  64.065  0.00  0.00           C  
ATOM   3215  O   TRP A 215      48.564 133.957  63.456  0.00  0.00           O  
ATOM   3216  N   LYS A 216      47.069 135.511  64.112  0.00  0.00           N  
ATOM   3217  H   LYS A 216      46.238 135.690  64.661  0.00  0.00           H  
ATOM   3218  CA  LYS A 216      47.773 136.688  63.574  0.00  0.00           C  
ATOM   3219  HA  LYS A 216      48.844 136.536  63.722  0.00  0.00           H  
ATOM   3220  CB  LYS A 216      47.486 136.836  62.068  0.00  0.00           C  
ATOM   3221  HB2 LYS A 216      47.150 135.883  61.659  0.00  0.00           H  
ATOM   3222  HB3 LYS A 216      46.687 137.565  61.913  0.00  0.00           H  
ATOM   3223  CG  LYS A 216      48.746 137.265  61.303  0.00  0.00           C  
ATOM   3224  HG2 LYS A 216      49.149 138.184  61.731  0.00  0.00           H  
ATOM   3225  HG3 LYS A 216      49.496 136.476  61.386  0.00  0.00           H  
ATOM   3226  CD  LYS A 216      48.415 137.501  59.827  0.00  0.00           C  
ATOM   3227  HD2 LYS A 216      47.863 136.648  59.433  0.00  0.00           H  
ATOM   3228  HD3 LYS A 216      47.796 138.392  59.754  0.00  0.00           H  
ATOM   3229  CE  LYS A 216      49.688 137.710  59.006  0.00  0.00           C  
ATOM   3230  HE2 LYS A 216      50.142 138.660  59.301  0.00  0.00           H  
ATOM   3231  HE3 LYS A 216      50.393 136.905  59.230  0.00  0.00           H  
ATOM   3232  NZ  LYS A 216      49.412 137.720  57.553  0.00  0.00           N  
ATOM   3233  HZ1 LYS A 216      49.005 136.840  57.227  0.00  0.00           H  
ATOM   3234  HZ2 LYS A 216      48.771 138.460  57.277  0.00  0.00           H  
ATOM   3235  HZ3 LYS A 216      50.264 137.926  57.040  0.00  0.00           H  
ATOM   3236  C   LYS A 216      47.380 137.953  64.339  0.00  0.00           C  
ATOM   3237  O   LYS A 216      46.251 138.060  64.813  0.00  0.00           O  
ATOM   3238  N   ASP A 217      48.286 138.926  64.422  0.00  0.00           N  
ATOM   3239  H   ASP A 217      49.210 138.755  64.039  0.00  0.00           H  
ATOM   3240  CA  ASP A 217      48.085 140.140  65.230  0.00  0.00           C  
ATOM   3241  HA  ASP A 217      47.754 139.820  66.219  0.00  0.00           H  
ATOM   3242  CB  ASP A 217      49.430 140.862  65.417  0.00  0.00           C  
ATOM   3243  HB2 ASP A 217      49.286 141.663  66.141  0.00  0.00           H  
ATOM   3244  HB3 ASP A 217      50.142 140.159  65.851  0.00  0.00           H  
ATOM   3245  CG  ASP A 217      50.058 141.457  64.151  0.00  0.00           C  
ATOM   3246  OD1 ASP A 217      51.120 142.108  64.270  0.00  0.00           O  
ATOM   3247  OD2 ASP A 217      49.499 141.358  63.036  0.00  0.00           O  
ATOM   3248  C   ASP A 217      46.989 141.101  64.707  0.00  0.00           C  
ATOM   3249  O   ASP A 217      46.492 141.935  65.466  0.00  0.00           O  
ATOM   3250  N   ARG A 218      46.582 140.984  63.436  0.00  0.00           N  
ATOM   3251  H   ARG A 218      47.082 140.312  62.871  0.00  0.00           H  
ATOM   3252  CA  ARG A 218      45.391 141.628  62.851  0.00  0.00           C  
ATOM   3253  HA  ARG A 218      45.072 142.449  63.489  0.00  0.00           H  
ATOM   3254  CB  ARG A 218      45.732 142.192  61.455  0.00  0.00           C  
ATOM   3255  HB2 ARG A 218      46.604 141.676  61.054  0.00  0.00           H  
ATOM   3256  HB3 ARG A 218      44.902 141.996  60.775  0.00  0.00           H  
ATOM   3257  CG  ARG A 218      45.989 143.711  61.429  0.00  0.00           C  
ATOM   3258  HG2 ARG A 218      46.333 143.987  60.433  0.00  0.00           H  
ATOM   3259  HG3 ARG A 218      45.043 144.215  61.608  0.00  0.00           H  
ATOM   3260  CD  ARG A 218      46.988 144.253  62.457  0.00  0.00           C  
ATOM   3261  HD2 ARG A 218      46.974 145.343  62.432  0.00  0.00           H  
ATOM   3262  HD3 ARG A 218      46.677 143.949  63.449  0.00  0.00           H  
ATOM   3263  NE  ARG A 218      48.349 143.754  62.258  0.00  0.00           N  
ATOM   3264  HE  ARG A 218      48.549 142.814  62.591  0.00  0.00           H  
ATOM   3265  CZ  ARG A 218      49.399 144.399  61.799  0.00  0.00           C  
ATOM   3266  NH1 ARG A 218      49.335 145.555  61.202  0.00  0.00           N  
ATOM   3267 HH11 ARG A 218      48.426 145.972  61.007  0.00  0.00           H  
ATOM   3268 HH12 ARG A 218      50.182 146.029  60.901  0.00  0.00           H  
ATOM   3269  NH2 ARG A 218      50.559 143.854  61.977  0.00  0.00           N  
ATOM   3270 HH21 ARG A 218      50.611 142.980  62.500  0.00  0.00           H  
ATOM   3271 HH22 ARG A 218      51.381 144.222  61.524  0.00  0.00           H  
ATOM   3272  C   ARG A 218      44.225 140.636  62.824  0.00  0.00           C  
ATOM   3273  O   ARG A 218      44.296 139.608  62.149  0.00  0.00           O  
ATOM   3274  N   VAL A 219      43.146 140.924  63.552  0.00  0.00           N  
ATOM   3275  H   VAL A 219      43.091 141.848  63.969  0.00  0.00           H  
ATOM   3276  CA  VAL A 219      42.074 139.948  63.824  0.00  0.00           C  
ATOM   3277  HA  VAL A 219      42.561 139.024  64.133  0.00  0.00           H  
ATOM   3278  CB  VAL A 219      41.200 140.399  65.011  0.00  0.00           C  
ATOM   3279  HB  VAL A 219      41.864 140.664  65.832  0.00  0.00           H  
ATOM   3280  CG1 VAL A 219      40.322 141.618  64.716  0.00  0.00           C  
ATOM   3281 HG11 VAL A 219      39.860 141.960  65.642  0.00  0.00           H  
ATOM   3282 HG12 VAL A 219      40.924 142.430  64.315  0.00  0.00           H  
ATOM   3283 HG13 VAL A 219      39.543 141.361  63.999  0.00  0.00           H  
ATOM   3284  CG2 VAL A 219      40.298 139.259  65.498  0.00  0.00           C  
ATOM   3285 HG21 VAL A 219      39.740 139.579  66.376  0.00  0.00           H  
ATOM   3286 HG22 VAL A 219      39.591 138.970  64.720  0.00  0.00           H  
ATOM   3287 HG23 VAL A 219      40.905 138.394  65.766  0.00  0.00           H  
ATOM   3288  C   VAL A 219      41.247 139.604  62.581  0.00  0.00           C  
ATOM   3289  O   VAL A 219      40.900 138.443  62.375  0.00  0.00           O  
ATOM   3290  N   GLU A 220      40.995 140.564  61.689  0.00  0.00           N  
ATOM   3291  H   GLU A 220      41.333 141.507  61.861  0.00  0.00           H  
ATOM   3292  CA  GLU A 220      40.272 140.295  60.436  0.00  0.00           C  
ATOM   3293  HA  GLU A 220      39.421 139.653  60.659  0.00  0.00           H  
ATOM   3294  CB  GLU A 220      39.716 141.606  59.854  0.00  0.00           C  
ATOM   3295  HB2 GLU A 220      40.549 142.244  59.561  0.00  0.00           H  
ATOM   3296  HB3 GLU A 220      39.150 141.370  58.954  0.00  0.00           H  
ATOM   3297  CG  GLU A 220      38.810 142.387  60.831  0.00  0.00           C  
ATOM   3298  HG2 GLU A 220      39.386 142.679  61.710  0.00  0.00           H  
ATOM   3299  HG3 GLU A 220      38.488 143.305  60.339  0.00  0.00           H  
ATOM   3300  CD  GLU A 220      37.555 141.613  61.264  0.00  0.00           C  
ATOM   3301  OE1 GLU A 220      36.740 141.241  60.388  0.00  0.00           O  
ATOM   3302  OE2 GLU A 220      37.342 141.397  62.478  0.00  0.00           O  
ATOM   3303  C   GLU A 220      41.136 139.515  59.420  0.00  0.00           C  
ATOM   3304  O   GLU A 220      40.603 138.893  58.502  0.00  0.00           O  
ATOM   3305  N   SER A 221      42.460 139.481  59.620  0.00  0.00           N  
ATOM   3306  H   SER A 221      42.816 139.999  60.413  0.00  0.00           H  
ATOM   3307  CA  SER A 221      43.398 138.600  58.910  0.00  0.00           C  
ATOM   3308  HA  SER A 221      43.051 138.466  57.886  0.00  0.00           H  
ATOM   3309  CB  SER A 221      44.760 139.292  58.848  0.00  0.00           C  
ATOM   3310  HB2 SER A 221      44.660 140.220  58.287  0.00  0.00           H  
ATOM   3311  HB3 SER A 221      45.084 139.543  59.856  0.00  0.00           H  
ATOM   3312  OG  SER A 221      45.761 138.486  58.263  0.00  0.00           O  
ATOM   3313  HG  SER A 221      45.554 138.323  57.315  0.00  0.00           H  
ATOM   3314  C   SER A 221      43.490 137.206  59.552  0.00  0.00           C  
ATOM   3315  O   SER A 221      43.401 136.207  58.841  0.00  0.00           O  
ATOM   3316  N   TRP A 222      43.539 137.103  60.887  0.00  0.00           N  
ATOM   3317  H   TRP A 222      43.651 137.960  61.422  0.00  0.00           H  
ATOM   3318  CA  TRP A 222      43.431 135.836  61.640  0.00  0.00           C  
ATOM   3319  HA  TRP A 222      44.289 135.205  61.407  0.00  0.00           H  
ATOM   3320  CB  TRP A 222      43.481 136.172  63.142  0.00  0.00           C  
ATOM   3321  HB2 TRP A 222      44.441 136.647  63.345  0.00  0.00           H  
ATOM   3322  HB3 TRP A 222      42.715 136.916  63.343  0.00  0.00           H  
ATOM   3323  CG  TRP A 222      43.288 135.091  64.172  0.00  0.00           C  
ATOM   3324  CD1 TRP A 222      43.203 133.754  63.970  0.00  0.00           C  
ATOM   3325  HD1 TRP A 222      43.291 133.252  63.014  0.00  0.00           H  
ATOM   3326  NE1 TRP A 222      43.002 133.107  65.173  0.00  0.00           N  
ATOM   3327  HE1 TRP A 222      42.918 132.090  65.255  0.00  0.00           H  
ATOM   3328  CE2 TRP A 222      42.955 133.994  66.225  0.00  0.00           C  
ATOM   3329  CZ2 TRP A 222      42.763 133.834  67.605  0.00  0.00           C  
ATOM   3330  HZ2 TRP A 222      42.611 132.851  68.024  0.00  0.00           H  
ATOM   3331  CH2 TRP A 222      42.777 134.971  68.431  0.00  0.00           C  
ATOM   3332  HH2 TRP A 222      42.630 134.869  69.497  0.00  0.00           H  
ATOM   3333  CZ3 TRP A 222      42.998 136.243  67.870  0.00  0.00           C  
ATOM   3334  HZ3 TRP A 222      43.020 137.115  68.510  0.00  0.00           H  
ATOM   3335  CE3 TRP A 222      43.193 136.388  66.482  0.00  0.00           C  
ATOM   3336  HE3 TRP A 222      43.382 137.367  66.066  0.00  0.00           H  
ATOM   3337  CD2 TRP A 222      43.160 135.270  65.620  0.00  0.00           C  
ATOM   3338  C   TRP A 222      42.161 135.054  61.251  0.00  0.00           C  
ATOM   3339  O   TRP A 222      42.234 133.865  60.927  0.00  0.00           O  
ATOM   3340  N   LYS A 223      41.014 135.740  61.138  0.00  0.00           N  
ATOM   3341  H   LYS A 223      41.019 136.707  61.455  0.00  0.00           H  
ATOM   3342  CA  LYS A 223      39.746 135.183  60.622  0.00  0.00           C  
ATOM   3343  HA  LYS A 223      39.438 134.357  61.266  0.00  0.00           H  
ATOM   3344  CB  LYS A 223      38.661 136.273  60.675  0.00  0.00           C  
ATOM   3345  HB2 LYS A 223      39.066 137.189  60.245  0.00  0.00           H  
ATOM   3346  HB3 LYS A 223      37.808 135.957  60.075  0.00  0.00           H  
ATOM   3347  CG  LYS A 223      38.141 136.554  62.093  0.00  0.00           C  
ATOM   3348  HG2 LYS A 223      37.623 135.668  62.462  0.00  0.00           H  
ATOM   3349  HG3 LYS A 223      38.973 136.777  62.760  0.00  0.00           H  
ATOM   3350  CD  LYS A 223      37.168 137.742  62.078  0.00  0.00           C  
ATOM   3351  HD2 LYS A 223      37.667 138.608  61.643  0.00  0.00           H  
ATOM   3352  HD3 LYS A 223      36.302 137.489  61.466  0.00  0.00           H  
ATOM   3353  CE  LYS A 223      36.695 138.106  63.488  0.00  0.00           C  
ATOM   3354  HE2 LYS A 223      36.150 137.256  63.910  0.00  0.00           H  
ATOM   3355  HE3 LYS A 223      37.567 138.293  64.119  0.00  0.00           H  
ATOM   3356  NZ  LYS A 223      35.827 139.306  63.449  0.00  0.00           N  
ATOM   3357  HZ1 LYS A 223      36.325 140.113  63.070  0.00  0.00           H  
ATOM   3358  HZ2 LYS A 223      35.009 139.141  62.865  0.00  0.00           H  
ATOM   3359  HZ3 LYS A 223      35.461 139.550  64.366  0.00  0.00           H  
ATOM   3360  C   LYS A 223      39.835 134.593  59.201  0.00  0.00           C  
ATOM   3361  O   LYS A 223      38.957 133.819  58.829  0.00  0.00           O  
ATOM   3362  N   MET A 224      40.865 134.914  58.411  0.00  0.00           N  
ATOM   3363  H   MET A 224      41.543 135.573  58.771  0.00  0.00           H  
ATOM   3364  CA  MET A 224      41.149 134.291  57.106  0.00  0.00           C  
ATOM   3365  HA  MET A 224      40.264 133.743  56.783  0.00  0.00           H  
ATOM   3366  CB  MET A 224      41.405 135.402  56.070  0.00  0.00           C  
ATOM   3367  HB2 MET A 224      40.590 136.126  56.110  0.00  0.00           H  
ATOM   3368  HB3 MET A 224      42.329 135.923  56.322  0.00  0.00           H  
ATOM   3369  CG  MET A 224      41.520 134.869  54.635  0.00  0.00           C  
ATOM   3370  HG2 MET A 224      41.700 135.709  53.965  0.00  0.00           H  
ATOM   3371  HG3 MET A 224      42.392 134.218  54.573  0.00  0.00           H  
ATOM   3372  SD  MET A 224      40.074 133.955  54.016  0.00  0.00           S  
ATOM   3373  CE  MET A 224      38.871 135.303  53.858  0.00  0.00           C  
ATOM   3374  HE1 MET A 224      38.658 135.729  54.837  0.00  0.00           H  
ATOM   3375  HE2 MET A 224      39.271 136.077  53.204  0.00  0.00           H  
ATOM   3376  HE3 MET A 224      37.946 134.916  53.431  0.00  0.00           H  
ATOM   3377  C   MET A 224      42.301 133.263  57.155  0.00  0.00           C  
ATOM   3378  O   MET A 224      42.256 132.262  56.436  0.00  0.00           O  
ATOM   3379  N   ARG A 225      43.303 133.473  58.023  0.00  0.00           N  
ATOM   3380  H   ARG A 225      43.289 134.351  58.534  0.00  0.00           H  
ATOM   3381  CA  ARG A 225      44.459 132.580  58.259  0.00  0.00           C  
ATOM   3382  HA  ARG A 225      44.917 132.333  57.300  0.00  0.00           H  
ATOM   3383  CB  ARG A 225      45.484 133.337  59.132  0.00  0.00           C  
ATOM   3384  HB2 ARG A 225      45.667 134.322  58.702  0.00  0.00           H  
ATOM   3385  HB3 ARG A 225      45.058 133.490  60.122  0.00  0.00           H  
ATOM   3386  CG  ARG A 225      46.835 132.612  59.269  0.00  0.00           C  
ATOM   3387  HG2 ARG A 225      46.687 131.665  59.784  0.00  0.00           H  
ATOM   3388  HG3 ARG A 225      47.246 132.416  58.279  0.00  0.00           H  
ATOM   3389  CD  ARG A 225      47.845 133.436  60.075  0.00  0.00           C  
ATOM   3390  HD2 ARG A 225      47.974 134.412  59.613  0.00  0.00           H  
ATOM   3391  HD3 ARG A 225      47.445 133.595  61.077  0.00  0.00           H  
ATOM   3392  NE  ARG A 225      49.140 132.741  60.192  0.00  0.00           N  
ATOM   3393  HE  ARG A 225      49.179 132.000  60.884  0.00  0.00           H  
ATOM   3394  CZ  ARG A 225      50.252 132.974  59.519  0.00  0.00           C  
ATOM   3395  NH1 ARG A 225      51.338 132.312  59.784  0.00  0.00           N  
ATOM   3396 HH11 ARG A 225      51.375 131.606  60.506  0.00  0.00           H  
ATOM   3397 HH12 ARG A 225      52.117 132.377  59.135  0.00  0.00           H  
ATOM   3398  NH2 ARG A 225      50.328 133.851  58.562  0.00  0.00           N  
ATOM   3399 HH21 ARG A 225      49.475 134.289  58.209  0.00  0.00           H  
ATOM   3400 HH22 ARG A 225      51.216 134.121  58.159  0.00  0.00           H  
ATOM   3401  C   ARG A 225      44.076 131.241  58.900  0.00  0.00           C  
ATOM   3402  O   ARG A 225      44.774 130.248  58.713  0.00  0.00           O  
ATOM   3403  N   GLN A 226      42.969 131.187  59.637  0.00  0.00           N  
ATOM   3404  H   GLN A 226      42.514 132.065  59.856  0.00  0.00           H  
ATOM   3405  CA  GLN A 226      42.476 129.958  60.275  0.00  0.00           C  
ATOM   3406  HA  GLN A 226      43.314 129.494  60.795  0.00  0.00           H  
ATOM   3407  CB  GLN A 226      41.431 130.348  61.333  0.00  0.00           C  
ATOM   3408  HB2 GLN A 226      41.143 129.454  61.889  0.00  0.00           H  
ATOM   3409  HB3 GLN A 226      41.890 131.047  62.035  0.00  0.00           H  
ATOM   3410  CG  GLN A 226      40.167 130.990  60.737  0.00  0.00           C  
ATOM   3411  HG2 GLN A 226      40.428 131.872  60.156  0.00  0.00           H  
ATOM   3412  HG3 GLN A 226      39.692 130.273  60.070  0.00  0.00           H  
ATOM   3413  CD  GLN A 226      39.158 131.406  61.800  0.00  0.00           C  
ATOM   3414  OE1 GLN A 226      39.483 131.733  62.937  0.00  0.00           O  
ATOM   3415  NE2 GLN A 226      37.887 131.388  61.491  0.00  0.00           N  
ATOM   3416 HE21 GLN A 226      37.611 131.037  60.574  0.00  0.00           H  
ATOM   3417 HE22 GLN A 226      37.225 131.465  62.248  0.00  0.00           H  
ATOM   3418  C   GLN A 226      41.941 128.889  59.294  0.00  0.00           C  
ATOM   3419  O   GLN A 226      41.946 127.702  59.629  0.00  0.00           O  
ATOM   3420  N   GLU A 227      41.509 129.271  58.088  0.00  0.00           N  
ATOM   3421  H   GLU A 227      41.581 130.246  57.836  0.00  0.00           H  
ATOM   3422  CA  GLU A 227      41.028 128.332  57.060  0.00  0.00           C  
ATOM   3423  HA  GLU A 227      40.369 127.617  57.552  0.00  0.00           H  
ATOM   3424  CB  GLU A 227      40.188 129.112  56.027  0.00  0.00           C  
ATOM   3425  HB2 GLU A 227      39.289 129.477  56.527  0.00  0.00           H  
ATOM   3426  HB3 GLU A 227      40.760 129.986  55.715  0.00  0.00           H  
ATOM   3427  CG  GLU A 227      39.756 128.380  54.740  0.00  0.00           C  
ATOM   3428  HG2 GLU A 227      39.152 129.074  54.153  0.00  0.00           H  
ATOM   3429  HG3 GLU A 227      40.649 128.164  54.151  0.00  0.00           H  
ATOM   3430  CD  GLU A 227      38.957 127.077  54.920  0.00  0.00           C  
ATOM   3431  OE1 GLU A 227      38.785 126.576  56.056  0.00  0.00           O  
ATOM   3432  OE2 GLU A 227      38.518 126.519  53.885  0.00  0.00           O  
ATOM   3433  C   GLU A 227      42.181 127.521  56.431  0.00  0.00           C  
ATOM   3434  O   GLU A 227      43.323 127.992  56.403  0.00  0.00           O  
ATOM   3435  N   LYS A 228      41.871 126.314  55.925  0.00  0.00           N  
ATOM   3436  H   LYS A 228      40.901 126.032  56.030  0.00  0.00           H  
ATOM   3437  CA  LYS A 228      42.813 125.266  55.474  0.00  0.00           C  
ATOM   3438  HA  LYS A 228      42.239 124.380  55.207  0.00  0.00           H  
ATOM   3439  CB  LYS A 228      43.580 125.686  54.207  0.00  0.00           C  
ATOM   3440  HB2 LYS A 228      44.002 126.677  54.354  0.00  0.00           H  
ATOM   3441  HB3 LYS A 228      44.404 124.989  54.066  0.00  0.00           H  
ATOM   3442  CG  LYS A 228      42.759 125.692  52.914  0.00  0.00           C  
ATOM   3443  HG2 LYS A 228      42.338 124.702  52.738  0.00  0.00           H  
ATOM   3444  HG3 LYS A 228      41.953 126.420  53.007  0.00  0.00           H  
ATOM   3445  CD  LYS A 228      43.687 126.075  51.746  0.00  0.00           C  
ATOM   3446  HD2 LYS A 228      44.104 127.064  51.937  0.00  0.00           H  
ATOM   3447  HD3 LYS A 228      44.513 125.363  51.702  0.00  0.00           H  
ATOM   3448  CE  LYS A 228      43.009 126.094  50.374  0.00  0.00           C  
ATOM   3449  HE2 LYS A 228      43.746 126.407  49.628  0.00  0.00           H  
ATOM   3450  HE3 LYS A 228      42.679 125.084  50.116  0.00  0.00           H  
ATOM   3451  NZ  LYS A 228      41.859 127.022  50.354  0.00  0.00           N  
ATOM   3452  HZ1 LYS A 228      41.069 126.623  50.852  0.00  0.00           H  
ATOM   3453  HZ2 LYS A 228      42.079 127.909  50.791  0.00  0.00           H  
ATOM   3454  HZ3 LYS A 228      41.546 127.224  49.405  0.00  0.00           H  
ATOM   3455  C   LYS A 228      43.765 124.834  56.598  0.00  0.00           C  
ATOM   3456  O   LYS A 228      44.776 125.485  56.865  0.00  0.00           O  
ATOM   3457  N   MET A 229      43.436 123.743  57.289  0.00  0.00           N  
ATOM   3458  H   MET A 229      42.582 123.260  57.039  0.00  0.00           H  
ATOM   3459  CA  MET A 229      44.196 123.288  58.458  0.00  0.00           C  
ATOM   3460  HA  MET A 229      44.393 124.172  59.067  0.00  0.00           H  
ATOM   3461  CB  MET A 229      43.350 122.334  59.319  0.00  0.00           C  
ATOM   3462  HB2 MET A 229      42.442 122.851  59.628  0.00  0.00           H  
ATOM   3463  HB3 MET A 229      43.070 121.470  58.719  0.00  0.00           H  
ATOM   3464  CG  MET A 229      44.082 121.833  60.574  0.00  0.00           C  
ATOM   3465  HG2 MET A 229      43.399 121.202  61.143  0.00  0.00           H  
ATOM   3466  HG3 MET A 229      44.920 121.207  60.267  0.00  0.00           H  
ATOM   3467  SD  MET A 229      44.703 123.144  61.669  0.00  0.00           S  
ATOM   3468  CE  MET A 229      45.653 122.140  62.844  0.00  0.00           C  
ATOM   3469  HE1 MET A 229      44.991 121.432  63.341  0.00  0.00           H  
ATOM   3470  HE2 MET A 229      46.436 121.592  62.318  0.00  0.00           H  
ATOM   3471  HE3 MET A 229      46.116 122.786  63.592  0.00  0.00           H  
ATOM   3472  C   MET A 229      45.557 122.675  58.093  0.00  0.00           C  
ATOM   3473  O   MET A 229      45.693 121.900  57.142  0.00  0.00           O  
ATOM   3474  N   MET A 230      46.555 122.993  58.913  0.00  0.00           N  
ATOM   3475  H   MET A 230      46.347 123.621  59.679  0.00  0.00           H  
ATOM   3476  CA  MET A 230      47.871 122.358  58.963  0.00  0.00           C  
ATOM   3477  HA  MET A 230      47.758 121.288  58.779  0.00  0.00           H  
ATOM   3478  CB  MET A 230      48.790 122.935  57.876  0.00  0.00           C  
ATOM   3479  HB2 MET A 230      49.724 122.377  57.900  0.00  0.00           H  
ATOM   3480  HB3 MET A 230      48.333 122.788  56.896  0.00  0.00           H  
ATOM   3481  CG  MET A 230      49.097 124.426  58.065  0.00  0.00           C  
ATOM   3482  HG2 MET A 230      48.158 124.978  58.068  0.00  0.00           H  
ATOM   3483  HG3 MET A 230      49.575 124.568  59.034  0.00  0.00           H  
ATOM   3484  SD  MET A 230      50.170 125.145  56.793  0.00  0.00           S  
ATOM   3485  CE  MET A 230      51.623 124.069  56.984  0.00  0.00           C  
ATOM   3486  HE1 MET A 230      52.482 124.518  56.491  0.00  0.00           H  
ATOM   3487  HE2 MET A 230      51.855 123.934  58.041  0.00  0.00           H  
ATOM   3488  HE3 MET A 230      51.423 123.096  56.533  0.00  0.00           H  
ATOM   3489  C   MET A 230      48.463 122.539  60.369  0.00  0.00           C  
ATOM   3490  O   MET A 230      48.094 123.474  61.084  0.00  0.00           O  
ATOM   3491  N   THR A 231      49.358 121.647  60.778  0.00  0.00           N  
ATOM   3492  H   THR A 231      49.674 120.950  60.111  0.00  0.00           H  
ATOM   3493  CA  THR A 231      49.998 121.677  62.103  0.00  0.00           C  
ATOM   3494  HA  THR A 231      49.232 121.884  62.852  0.00  0.00           H  
ATOM   3495  CB  THR A 231      50.576 120.288  62.421  0.00  0.00           C  
ATOM   3496  HB  THR A 231      51.161 119.930  61.574  0.00  0.00           H  
ATOM   3497  CG2 THR A 231      51.434 120.197  63.680  0.00  0.00           C  
ATOM   3498 HG21 THR A 231      50.866 120.545  64.541  0.00  0.00           H  
ATOM   3499 HG22 THR A 231      51.732 119.161  63.837  0.00  0.00           H  
ATOM   3500 HG23 THR A 231      52.340 120.791  63.565  0.00  0.00           H  
ATOM   3501  OG1 THR A 231      49.484 119.416  62.626  0.00  0.00           O  
ATOM   3502  HG1 THR A 231      49.055 119.289  61.760  0.00  0.00           H  
ATOM   3503  C   THR A 231      51.029 122.810  62.210  0.00  0.00           C  
ATOM   3504  O   THR A 231      51.601 123.246  61.212  0.00  0.00           O  
ATOM   3505  N   GLU A 232      51.250 123.313  63.425  0.00  0.00           N  
ATOM   3506  H   GLU A 232      50.697 122.952  64.197  0.00  0.00           H  
ATOM   3507  CA  GLU A 232      52.111 124.461  63.727  0.00  0.00           C  
ATOM   3508  HA  GLU A 232      52.641 124.759  62.821  0.00  0.00           H  
ATOM   3509  CB  GLU A 232      51.212 125.637  64.143  0.00  0.00           C  
ATOM   3510  HB2 GLU A 232      51.823 126.536  64.106  0.00  0.00           H  
ATOM   3511  HB3 GLU A 232      50.417 125.759  63.406  0.00  0.00           H  
ATOM   3512  CG  GLU A 232      50.584 125.577  65.547  0.00  0.00           C  
ATOM   3513  HG2 GLU A 232      51.321 125.241  66.275  0.00  0.00           H  
ATOM   3514  HG3 GLU A 232      50.313 126.599  65.813  0.00  0.00           H  
ATOM   3515  CD  GLU A 232      49.323 124.710  65.660  0.00  0.00           C  
ATOM   3516  OE1 GLU A 232      49.416 123.462  65.594  0.00  0.00           O  
ATOM   3517  OE2 GLU A 232      48.228 125.291  65.863  0.00  0.00           O  
ATOM   3518  C   GLU A 232      53.189 124.148  64.784  0.00  0.00           C  
ATOM   3519  O   GLU A 232      53.089 123.154  65.513  0.00  0.00           O  
ATOM   3520  N   GLY A 233      54.206 125.009  64.905  0.00  0.00           N  
ATOM   3521  H   GLY A 233      54.229 125.819  64.293  0.00  0.00           H  
ATOM   3522  CA  GLY A 233      55.227 124.928  65.958  0.00  0.00           C  
ATOM   3523  HA2 GLY A 233      55.761 123.983  65.868  0.00  0.00           H  
ATOM   3524  HA3 GLY A 233      55.950 125.733  65.829  0.00  0.00           H  
ATOM   3525  C   GLY A 233      54.624 125.042  67.366  0.00  0.00           C  
ATOM   3526  O   GLY A 233      53.700 125.825  67.575  0.00  0.00           O  
ATOM   3527  N   SER A 234      55.137 124.269  68.326  0.00  0.00           N  
ATOM   3528  H   SER A 234      55.892 123.644  68.056  0.00  0.00           H  
ATOM   3529  CA  SER A 234      54.560 124.053  69.664  0.00  0.00           C  
ATOM   3530  HA  SER A 234      53.659 123.449  69.556  0.00  0.00           H  
ATOM   3531  CB  SER A 234      55.572 123.257  70.497  0.00  0.00           C  
ATOM   3532  HB2 SER A 234      55.751 122.290  70.025  0.00  0.00           H  
ATOM   3533  HB3 SER A 234      56.515 123.805  70.533  0.00  0.00           H  
ATOM   3534  OG  SER A 234      55.112 123.056  71.821  0.00  0.00           O  
ATOM   3535  HG  SER A 234      55.876 123.227  72.404  0.00  0.00           H  
ATOM   3536  C   SER A 234      54.194 125.345  70.407  0.00  0.00           C  
ATOM   3537  O   SER A 234      55.031 126.240  70.540  0.00  0.00           O  
ATOM   3538  N   HIS A 235      52.976 125.430  70.965  0.00  0.00           N  
ATOM   3539  H   HIS A 235      52.355 124.634  70.862  0.00  0.00           H  
ATOM   3540  CA  HIS A 235      52.513 126.601  71.743  0.00  0.00           C  
ATOM   3541  HA  HIS A 235      52.752 127.487  71.155  0.00  0.00           H  
ATOM   3542  CB  HIS A 235      50.982 126.572  71.936  0.00  0.00           C  
ATOM   3543  HB2 HIS A 235      50.652 127.574  72.207  0.00  0.00           H  
ATOM   3544  HB3 HIS A 235      50.501 126.312  70.991  0.00  0.00           H  
ATOM   3545  CG  HIS A 235      50.490 125.634  73.011  0.00  0.00           C  
ATOM   3546  ND1 HIS A 235      50.110 124.305  72.827  0.00  0.00           N  
ATOM   3547  CE1 HIS A 235      49.894 123.804  74.054  0.00  0.00           C  
ATOM   3548  HE1 HIS A 235      49.615 122.779  74.264  0.00  0.00           H  
ATOM   3549  NE2 HIS A 235      50.065 124.760  74.980  0.00  0.00           N  
ATOM   3550  HE2 HIS A 235      50.015 124.620  75.987  0.00  0.00           H  
ATOM   3551  CD2 HIS A 235      50.442 125.919  74.343  0.00  0.00           C  
ATOM   3552  HD2 HIS A 235      50.721 126.854  74.809  0.00  0.00           H  
ATOM   3553  C   HIS A 235      53.238 126.788  73.091  0.00  0.00           C  
ATOM   3554  O   HIS A 235      53.005 127.782  73.789  0.00  0.00           O  
ATOM   3555  N   HIS A 236      54.112 125.848  73.449  0.00  0.00           N  
ATOM   3556  H   HIS A 236      54.263 125.097  72.786  0.00  0.00           H  
ATOM   3557  CA  HIS A 236      54.947 125.809  74.649  0.00  0.00           C  
ATOM   3558  HA  HIS A 236      54.852 126.745  75.194  0.00  0.00           H  
ATOM   3559  CB  HIS A 236      54.430 124.666  75.529  0.00  0.00           C  
ATOM   3560  HB2 HIS A 236      53.377 124.844  75.756  0.00  0.00           H  
ATOM   3561  HB3 HIS A 236      54.490 123.740  74.956  0.00  0.00           H  
ATOM   3562  CG  HIS A 236      55.164 124.448  76.826  0.00  0.00           C  
ATOM   3563  ND1 HIS A 236      56.302 123.655  76.992  0.00  0.00           N  
ATOM   3564  CE1 HIS A 236      56.534 123.617  78.317  0.00  0.00           C  
ATOM   3565  HE1 HIS A 236      57.331 123.059  78.793  0.00  0.00           H  
ATOM   3566  NE2 HIS A 236      55.608 124.333  78.973  0.00  0.00           N  
ATOM   3567  HE2 HIS A 236      55.496 124.367  79.988  0.00  0.00           H  
ATOM   3568  CD2 HIS A 236      54.746 124.877  78.049  0.00  0.00           C  
ATOM   3569  HD2 HIS A 236      53.867 125.473  78.253  0.00  0.00           H  
ATOM   3570  C   HIS A 236      56.421 125.633  74.257  0.00  0.00           C  
ATOM   3571  O   HIS A 236      56.716 125.050  73.212  0.00  0.00           O  
ATOM   3572  N   HIS A 237      57.354 126.132  75.075  0.00  0.00           N  
ATOM   3573  H   HIS A 237      57.047 126.599  75.919  0.00  0.00           H  
ATOM   3574  CA  HIS A 237      58.792 126.142  74.744  0.00  0.00           C  
ATOM   3575  HA  HIS A 237      58.917 126.701  73.815  0.00  0.00           H  
ATOM   3576  CB  HIS A 237      59.573 126.884  75.841  0.00  0.00           C  
ATOM   3577  HB2 HIS A 237      60.588 127.048  75.477  0.00  0.00           H  
ATOM   3578  HB3 HIS A 237      59.122 127.863  76.008  0.00  0.00           H  
ATOM   3579  CG  HIS A 237      59.673 126.155  77.158  0.00  0.00           C  
ATOM   3580  ND1 HIS A 237      60.737 125.333  77.549  0.00  0.00           N  
ATOM   3581  CE1 HIS A 237      60.405 124.864  78.766  0.00  0.00           C  
ATOM   3582  HE1 HIS A 237      61.011 124.188  79.359  0.00  0.00           H  
ATOM   3583  NE2 HIS A 237      59.218 125.357  79.151  0.00  0.00           N  
ATOM   3584  HE2 HIS A 237      58.744 125.133  80.028  0.00  0.00           H  
ATOM   3585  CD2 HIS A 237      58.741 126.176  78.154  0.00  0.00           C  
ATOM   3586  HD2 HIS A 237      57.805 126.721  78.157  0.00  0.00           H  
ATOM   3587  C   HIS A 237      59.388 124.745  74.488  0.00  0.00           C  
ATOM   3588  O   HIS A 237      60.322 124.618  73.688  0.00  0.00           O  
ATOM   3589  N   LYS A 238      58.833 123.692  75.103  0.00  0.00           N  
ATOM   3590  H   LYS A 238      58.054 123.873  75.729  0.00  0.00           H  
ATOM   3591  CA  LYS A 238      59.174 122.289  74.822  0.00  0.00           C  
ATOM   3592  HA  LYS A 238      60.248 122.166  74.945  0.00  0.00           H  
ATOM   3593  CB  LYS A 238      58.457 121.397  75.847  0.00  0.00           C  
ATOM   3594  HB2 LYS A 238      58.689 121.761  76.849  0.00  0.00           H  
ATOM   3595  HB3 LYS A 238      57.381 121.486  75.689  0.00  0.00           H  
ATOM   3596  CG  LYS A 238      58.850 119.911  75.758  0.00  0.00           C  
ATOM   3597  HG2 LYS A 238      58.863 119.588  74.717  0.00  0.00           H  
ATOM   3598  HG3 LYS A 238      59.849 119.775  76.170  0.00  0.00           H  
ATOM   3599  CD  LYS A 238      57.854 119.016  76.507  0.00  0.00           C  
ATOM   3600  HD2 LYS A 238      56.892 119.075  75.996  0.00  0.00           H  
ATOM   3601  HD3 LYS A 238      58.204 117.983  76.463  0.00  0.00           H  
ATOM   3602  CE  LYS A 238      57.664 119.426  77.970  0.00  0.00           C  
ATOM   3603  HE2 LYS A 238      58.608 119.294  78.506  0.00  0.00           H  
ATOM   3604  HE3 LYS A 238      57.387 120.482  78.020  0.00  0.00           H  
ATOM   3605  NZ  LYS A 238      56.607 118.621  78.610  0.00  0.00           N  
ATOM   3606  HZ1 LYS A 238      56.847 117.630  78.633  0.00  0.00           H  
ATOM   3607  HZ2 LYS A 238      56.456 118.897  79.576  0.00  0.00           H  
ATOM   3608  HZ3 LYS A 238      55.719 118.697  78.127  0.00  0.00           H  
ATOM   3609  C   LYS A 238      58.754 121.913  73.391  0.00  0.00           C  
ATOM   3610  O   LYS A 238      57.578 122.022  73.048  0.00  0.00           O  
ATOM   3611  N   GLY A 239      59.636 121.398  72.538  0.00  0.00           N  
ATOM   3612  H   GLY A 239      59.265 121.168  71.625  0.00  0.00           H  
ATOM   3613  CA  GLY A 239      61.061 121.132  72.759  0.00  0.00           C  
ATOM   3614  HA2 GLY A 239      61.614 122.070  72.818  0.00  0.00           H  
ATOM   3615  HA3 GLY A 239      61.192 120.589  73.696  0.00  0.00           H  
ATOM   3616  C   GLY A 239      61.651 120.291  71.625  0.00  0.00           C  
ATOM   3617  O   GLY A 239      61.346 120.518  70.448  0.00  0.00           O  
ATOM   3618  N   GLY A 240      62.470 119.304  71.986  0.00  0.00           N  
ATOM   3619  H   GLY A 240      62.750 119.244  72.962  0.00  0.00           H  
ATOM   3620  CA  GLY A 240      62.978 118.269  71.087  0.00  0.00           C  
ATOM   3621  HA2 GLY A 240      63.363 117.450  71.695  0.00  0.00           H  
ATOM   3622  HA3 GLY A 240      62.158 117.884  70.481  0.00  0.00           H  
ATOM   3623  C   GLY A 240      64.096 118.721  70.150  0.00  0.00           C  
ATOM   3624  O   GLY A 240      64.388 119.909  70.017  0.00  0.00           O  
ATOM   3625  N   ASP A 241      64.716 117.759  69.471  0.00  0.00           N  
ATOM   3626  H   ASP A 241      64.337 116.821  69.511  0.00  0.00           H  
ATOM   3627  CA  ASP A 241      65.880 117.989  68.613  0.00  0.00           C  
ATOM   3628  HA  ASP A 241      66.645 118.490  69.209  0.00  0.00           H  
ATOM   3629  CB  ASP A 241      66.443 116.640  68.151  0.00  0.00           C  
ATOM   3630  HB2 ASP A 241      65.675 116.117  67.581  0.00  0.00           H  
ATOM   3631  HB3 ASP A 241      67.298 116.814  67.496  0.00  0.00           H  
ATOM   3632  CG  ASP A 241      66.884 115.769  69.324  0.00  0.00           C  
ATOM   3633  OD1 ASP A 241      67.989 116.014  69.856  0.00  0.00           O  
ATOM   3634  OD2 ASP A 241      66.158 114.814  69.697  0.00  0.00           O  
ATOM   3635  C   ASP A 241      65.568 118.887  67.405  0.00  0.00           C  
ATOM   3636  O   ASP A 241      64.464 118.850  66.848  0.00  0.00           O  
ATOM   3637  N   MET A 242      66.564 119.660  66.964  0.00  0.00           N  
ATOM   3638  H   MET A 242      67.444 119.649  67.473  0.00  0.00           H  
ATOM   3639  CA  MET A 242      66.435 120.644  65.881  0.00  0.00           C  
ATOM   3640  HA  MET A 242      65.522 120.423  65.332  0.00  0.00           H  
ATOM   3641  CB  MET A 242      66.251 122.050  66.471  0.00  0.00           C  
ATOM   3642  HB2 MET A 242      66.093 122.751  65.652  0.00  0.00           H  
ATOM   3643  HB3 MET A 242      65.359 122.055  67.097  0.00  0.00           H  
ATOM   3644  CG  MET A 242      67.443 122.528  67.301  0.00  0.00           C  
ATOM   3645  HG2 MET A 242      67.501 121.939  68.218  0.00  0.00           H  
ATOM   3646  HG3 MET A 242      68.355 122.361  66.730  0.00  0.00           H  
ATOM   3647  SD  MET A 242      67.386 124.283  67.739  0.00  0.00           S  
ATOM   3648  CE  MET A 242      65.921 124.344  68.805  0.00  0.00           C  
ATOM   3649  HE1 MET A 242      66.048 123.651  69.636  0.00  0.00           H  
ATOM   3650  HE2 MET A 242      65.798 125.354  69.195  0.00  0.00           H  
ATOM   3651  HE3 MET A 242      65.031 124.076  68.234  0.00  0.00           H  
ATOM   3652  C   MET A 242      67.546 120.569  64.822  0.00  0.00           C  
ATOM   3653  O   MET A 242      67.621 121.427  63.948  0.00  0.00           O  
ATOM   3654  N   ASP A 243      68.362 119.513  64.819  0.00  0.00           N  
ATOM   3655  H   ASP A 243      68.283 118.864  65.589  0.00  0.00           H  
ATOM   3656  CA  ASP A 243      69.300 119.179  63.728  0.00  0.00           C  
ATOM   3657  HA  ASP A 243      69.667 120.110  63.292  0.00  0.00           H  
ATOM   3658  CB  ASP A 243      70.512 118.438  64.305  0.00  0.00           C  
ATOM   3659  HB2 ASP A 243      70.172 117.489  64.722  0.00  0.00           H  
ATOM   3660  HB3 ASP A 243      71.219 118.230  63.502  0.00  0.00           H  
ATOM   3661  CG  ASP A 243      71.235 119.240  65.383  0.00  0.00           C  
ATOM   3662  OD1 ASP A 243      71.379 118.736  66.523  0.00  0.00           O  
ATOM   3663  OD2 ASP A 243      71.658 120.385  65.116  0.00  0.00           O  
ATOM   3664  C   ASP A 243      68.658 118.380  62.567  0.00  0.00           C  
ATOM   3665  O   ASP A 243      69.366 117.881  61.685  0.00  0.00           O  
ATOM   3666  N   GLY A 244      67.327 118.233  62.575  0.00  0.00           N  
ATOM   3667  H   GLY A 244      66.819 118.604  63.364  0.00  0.00           H  
ATOM   3668  CA  GLY A 244      66.550 117.454  61.607  0.00  0.00           C  
ATOM   3669  HA2 GLY A 244      66.902 116.422  61.634  0.00  0.00           H  
ATOM   3670  HA3 GLY A 244      65.503 117.450  61.910  0.00  0.00           H  
ATOM   3671  C   GLY A 244      66.614 117.943  60.154  0.00  0.00           C  
ATOM   3672  O   GLY A 244      66.990 119.081  59.850  0.00  0.00           O  
ATOM   3673  N   ASP A 245      66.238 117.049  59.243  0.00  0.00           N  
ATOM   3674  H   ASP A 245      65.875 116.159  59.567  0.00  0.00           H  
ATOM   3675  CA  ASP A 245      66.347 117.235  57.796  0.00  0.00           C  
ATOM   3676  HA  ASP A 245      67.317 117.694  57.602  0.00  0.00           H  
ATOM   3677  CB  ASP A 245      66.328 115.849  57.132  0.00  0.00           C  
ATOM   3678  HB2 ASP A 245      66.785 115.133  57.816  0.00  0.00           H  
ATOM   3679  HB3 ASP A 245      65.295 115.536  56.970  0.00  0.00           H  
ATOM   3680  CG  ASP A 245      67.100 115.769  55.814  0.00  0.00           C  
ATOM   3681  OD1 ASP A 245      67.539 116.809  55.266  0.00  0.00           O  
ATOM   3682  OD2 ASP A 245      67.311 114.626  55.340  0.00  0.00           O  
ATOM   3683  C   ASP A 245      65.251 118.155  57.230  0.00  0.00           C  
ATOM   3684  O   ASP A 245      64.105 118.132  57.694  0.00  0.00           O  
ATOM   3685  N   ASN A 246      65.591 118.949  56.215  0.00  0.00           N  
ATOM   3686  H   ASN A 246      66.520 118.842  55.824  0.00  0.00           H  
ATOM   3687  CA  ASN A 246      64.718 119.935  55.569  0.00  0.00           C  
ATOM   3688  HA  ASN A 246      63.682 119.600  55.651  0.00  0.00           H  
ATOM   3689  CB  ASN A 246      64.861 121.295  56.287  0.00  0.00           C  
ATOM   3690  HB2 ASN A 246      65.915 121.532  56.431  0.00  0.00           H  
ATOM   3691  HB3 ASN A 246      64.418 122.071  55.666  0.00  0.00           H  
ATOM   3692  CG  ASN A 246      64.148 121.325  57.627  0.00  0.00           C  
ATOM   3693  OD1 ASN A 246      64.744 121.328  58.697  0.00  0.00           O  
ATOM   3694  ND2 ASN A 246      62.838 121.350  57.591  0.00  0.00           N  
ATOM   3695 HD21 ASN A 246      62.295 121.191  58.430  0.00  0.00           H  
ATOM   3696 HD22 ASN A 246      62.380 121.326  56.686  0.00  0.00           H  
ATOM   3697  C   ASN A 246      65.036 120.033  54.066  0.00  0.00           C  
ATOM   3698  O   ASN A 246      66.185 119.846  53.658  0.00  0.00           O  
ATOM   3699  N   GLY A 247      64.031 120.309  53.230  0.00  0.00           N  
ATOM   3700  H   GLY A 247      63.112 120.515  53.615  0.00  0.00           H  
ATOM   3701  CA  GLY A 247      64.176 120.298  51.767  0.00  0.00           C  
ATOM   3702  HA2 GLY A 247      64.923 121.038  51.490  0.00  0.00           H  
ATOM   3703  HA3 GLY A 247      64.537 119.320  51.450  0.00  0.00           H  
ATOM   3704  C   GLY A 247      62.880 120.588  50.994  0.00  0.00           C  
ATOM   3705  O   GLY A 247      61.821 120.720  51.612  0.00  0.00           O  
ATOM   3706  N   PRO A 248      62.931 120.688  49.651  0.00  0.00           N  
ATOM   3707  CD  PRO A 248      64.154 120.692  48.852  0.00  0.00           C  
ATOM   3708  HD2 PRO A 248      64.490 119.669  48.683  0.00  0.00           H  
ATOM   3709  HD3 PRO A 248      64.948 121.270  49.324  0.00  0.00           H  
ATOM   3710  CG  PRO A 248      63.781 121.340  47.520  0.00  0.00           C  
ATOM   3711  HG2 PRO A 248      64.381 120.951  46.696  0.00  0.00           H  
ATOM   3712  HG3 PRO A 248      63.884 122.423  47.595  0.00  0.00           H  
ATOM   3713  CB  PRO A 248      62.307 120.970  47.374  0.00  0.00           C  
ATOM   3714  HB2 PRO A 248      62.226 119.948  46.999  0.00  0.00           H  
ATOM   3715  HB3 PRO A 248      61.777 121.658  46.720  0.00  0.00           H  
ATOM   3716  CA  PRO A 248      61.787 121.063  48.811  0.00  0.00           C  
ATOM   3717  HA  PRO A 248      61.553 122.106  49.020  0.00  0.00           H  
ATOM   3718  C   PRO A 248      60.498 120.242  48.994  0.00  0.00           C  
ATOM   3719  O   PRO A 248      59.430 120.829  49.188  0.00  0.00           O  
ATOM   3720  N   ASP A 249      60.580 118.908  48.961  0.00  0.00           N  
ATOM   3721  H   ASP A 249      61.501 118.497  48.818  0.00  0.00           H  
ATOM   3722  CA  ASP A 249      59.435 117.981  49.092  0.00  0.00           C  
ATOM   3723  HA  ASP A 249      58.514 118.522  48.873  0.00  0.00           H  
ATOM   3724  CB  ASP A 249      59.557 116.847  48.060  0.00  0.00           C  
ATOM   3725  HB2 ASP A 249      60.449 116.262  48.286  0.00  0.00           H  
ATOM   3726  HB3 ASP A 249      58.694 116.188  48.164  0.00  0.00           H  
ATOM   3727  CG  ASP A 249      59.613 117.320  46.605  0.00  0.00           C  
ATOM   3728  OD1 ASP A 249      59.073 118.399  46.269  0.00  0.00           O  
ATOM   3729  OD2 ASP A 249      60.141 116.577  45.742  0.00  0.00           O  
ATOM   3730  C   ASP A 249      59.280 117.394  50.508  0.00  0.00           C  
ATOM   3731  O   ASP A 249      58.234 116.821  50.835  0.00  0.00           O  
ATOM   3732  N   LEU A 250      60.304 117.562  51.352  0.00  0.00           N  
ATOM   3733  H   LEU A 250      61.111 118.048  50.989  0.00  0.00           H  
ATOM   3734  CA  LEU A 250      60.312 117.214  52.778  0.00  0.00           C  
ATOM   3735  HA  LEU A 250      60.025 116.166  52.868  0.00  0.00           H  
ATOM   3736  CB  LEU A 250      61.745 117.403  53.330  0.00  0.00           C  
ATOM   3737  HB2 LEU A 250      62.258 118.182  52.768  0.00  0.00           H  
ATOM   3738  HB3 LEU A 250      61.684 117.750  54.361  0.00  0.00           H  
ATOM   3739  CG  LEU A 250      62.597 116.120  53.324  0.00  0.00           C  
ATOM   3740  HG  LEU A 250      62.055 115.336  53.854  0.00  0.00           H  
ATOM   3741  CD1 LEU A 250      62.925 115.628  51.916  0.00  0.00           C  
ATOM   3742 HD11 LEU A 250      63.466 116.397  51.364  0.00  0.00           H  
ATOM   3743 HD12 LEU A 250      63.539 114.729  51.975  0.00  0.00           H  
ATOM   3744 HD13 LEU A 250      62.010 115.377  51.381  0.00  0.00           H  
ATOM   3745  CD2 LEU A 250      63.911 116.377  54.063  0.00  0.00           C  
ATOM   3746 HD21 LEU A 250      64.483 115.451  54.116  0.00  0.00           H  
ATOM   3747 HD22 LEU A 250      64.500 117.130  53.540  0.00  0.00           H  
ATOM   3748 HD23 LEU A 250      63.704 116.712  55.079  0.00  0.00           H  
ATOM   3749  C   LEU A 250      59.290 118.052  53.585  0.00  0.00           C  
ATOM   3750  O   LEU A 250      58.794 119.065  53.079  0.00  0.00           O  
ATOM   3751  N   PRO A 251      58.976 117.657  54.838  0.00  0.00           N  
ATOM   3752  CD  PRO A 251      59.379 116.412  55.483  0.00  0.00           C  
ATOM   3753  HD2 PRO A 251      60.371 116.532  55.922  0.00  0.00           H  
ATOM   3754  HD3 PRO A 251      59.369 115.569  54.793  0.00  0.00           H  
ATOM   3755  CG  PRO A 251      58.355 116.175  56.589  0.00  0.00           C  
ATOM   3756  HG2 PRO A 251      58.770 115.598  57.415  0.00  0.00           H  
ATOM   3757  HG3 PRO A 251      57.471 115.688  56.176  0.00  0.00           H  
ATOM   3758  CB  PRO A 251      58.006 117.592  57.016  0.00  0.00           C  
ATOM   3759  HB2 PRO A 251      58.793 117.967  57.673  0.00  0.00           H  
ATOM   3760  HB3 PRO A 251      57.034 117.635  57.507  0.00  0.00           H  
ATOM   3761  CA  PRO A 251      58.014 118.356  55.690  0.00  0.00           C  
ATOM   3762  HA  PRO A 251      57.030 118.262  55.228  0.00  0.00           H  
ATOM   3763  C   PRO A 251      58.325 119.844  55.898  0.00  0.00           C  
ATOM   3764  O   PRO A 251      59.486 120.248  56.020  0.00  0.00           O  
ATOM   3765  N   ILE A 252      57.271 120.654  55.973  0.00  0.00           N  
ATOM   3766  H   ILE A 252      56.356 120.208  55.954  0.00  0.00           H  
ATOM   3767  CA  ILE A 252      57.300 122.124  55.972  0.00  0.00           C  
ATOM   3768  HA  ILE A 252      57.860 122.462  55.099  0.00  0.00           H  
ATOM   3769  CB  ILE A 252      55.843 122.636  55.839  0.00  0.00           C  
ATOM   3770  HB  ILE A 252      55.259 122.189  56.646  0.00  0.00           H  
ATOM   3771  CG2 ILE A 252      55.741 124.165  55.971  0.00  0.00           C  
ATOM   3772 HG21 ILE A 252      56.330 124.643  55.189  0.00  0.00           H  
ATOM   3773 HG22 ILE A 252      54.707 124.489  55.870  0.00  0.00           H  
ATOM   3774 HG23 ILE A 252      56.090 124.494  56.947  0.00  0.00           H  
ATOM   3775  CG1 ILE A 252      55.225 122.209  54.484  0.00  0.00           C  
ATOM   3776 HG12 ILE A 252      55.534 122.906  53.707  0.00  0.00           H  
ATOM   3777 HG13 ILE A 252      55.574 121.219  54.193  0.00  0.00           H  
ATOM   3778  CD1 ILE A 252      53.697 122.146  54.515  0.00  0.00           C  
ATOM   3779 HD11 ILE A 252      53.286 123.122  54.758  0.00  0.00           H  
ATOM   3780 HD12 ILE A 252      53.335 121.846  53.532  0.00  0.00           H  
ATOM   3781 HD13 ILE A 252      53.368 121.418  55.256  0.00  0.00           H  
ATOM   3782  C   ILE A 252      57.999 122.666  57.230  0.00  0.00           C  
ATOM   3783  O   ILE A 252      57.610 122.334  58.352  0.00  0.00           O  
ATOM   3784  N   MET A 253      59.017 123.516  57.073  0.00  0.00           N  
ATOM   3785  H   MET A 253      59.316 123.739  56.128  0.00  0.00           H  
ATOM   3786  CA  MET A 253      59.816 124.048  58.192  0.00  0.00           C  
ATOM   3787  HA  MET A 253      60.260 123.204  58.721  0.00  0.00           H  
ATOM   3788  CB  MET A 253      60.951 124.912  57.618  0.00  0.00           C  
ATOM   3789  HB2 MET A 253      61.412 124.375  56.790  0.00  0.00           H  
ATOM   3790  HB3 MET A 253      60.534 125.845  57.237  0.00  0.00           H  
ATOM   3791  CG  MET A 253      62.053 125.229  58.637  0.00  0.00           C  
ATOM   3792  HG2 MET A 253      61.596 125.567  59.567  0.00  0.00           H  
ATOM   3793  HG3 MET A 253      62.602 124.311  58.848  0.00  0.00           H  
ATOM   3794  SD  MET A 253      63.237 126.510  58.118  0.00  0.00           S  
ATOM   3795  CE  MET A 253      63.699 125.943  56.456  0.00  0.00           C  
ATOM   3796  HE1 MET A 253      64.075 124.922  56.503  0.00  0.00           H  
ATOM   3797  HE2 MET A 253      62.831 125.982  55.797  0.00  0.00           H  
ATOM   3798  HE3 MET A 253      64.470 126.600  56.054  0.00  0.00           H  
ATOM   3799  C   MET A 253      58.971 124.841  59.206  0.00  0.00           C  
ATOM   3800  O   MET A 253      59.194 124.744  60.412  0.00  0.00           O  
ATOM   3801  N   ASP A 254      57.965 125.578  58.728  0.00  0.00           N  
ATOM   3802  H   ASP A 254      57.888 125.652  57.716  0.00  0.00           H  
ATOM   3803  CA  ASP A 254      56.998 126.324  59.549  0.00  0.00           C  
ATOM   3804  HA  ASP A 254      57.551 126.855  60.323  0.00  0.00           H  
ATOM   3805  CB  ASP A 254      56.305 127.376  58.674  0.00  0.00           C  
ATOM   3806  HB2 ASP A 254      55.800 126.880  57.843  0.00  0.00           H  
ATOM   3807  HB3 ASP A 254      55.556 127.895  59.271  0.00  0.00           H  
ATOM   3808  CG  ASP A 254      57.275 128.423  58.131  0.00  0.00           C  
ATOM   3809  OD1 ASP A 254      58.147 128.899  58.893  0.00  0.00           O  
ATOM   3810  OD2 ASP A 254      57.151 128.810  56.944  0.00  0.00           O  
ATOM   3811  C   ASP A 254      55.964 125.454  60.294  0.00  0.00           C  
ATOM   3812  O   ASP A 254      55.411 125.914  61.294  0.00  0.00           O  
ATOM   3813  N   GLU A 255      55.750 124.197  59.881  0.00  0.00           N  
ATOM   3814  H   GLU A 255      56.239 123.878  59.056  0.00  0.00           H  
ATOM   3815  CA  GLU A 255      55.029 123.191  60.682  0.00  0.00           C  
ATOM   3816  HA  GLU A 255      54.138 123.645  61.118  0.00  0.00           H  
ATOM   3817  CB  GLU A 255      54.582 122.019  59.775  0.00  0.00           C  
ATOM   3818  HB2 GLU A 255      53.887 122.396  59.023  0.00  0.00           H  
ATOM   3819  HB3 GLU A 255      55.457 121.650  59.251  0.00  0.00           H  
ATOM   3820  CG  GLU A 255      53.930 120.817  60.491  0.00  0.00           C  
ATOM   3821  HG2 GLU A 255      54.466 120.595  61.414  0.00  0.00           H  
ATOM   3822  HG3 GLU A 255      52.906 121.072  60.753  0.00  0.00           H  
ATOM   3823  CD  GLU A 255      53.951 119.541  59.637  0.00  0.00           C  
ATOM   3824  OE1 GLU A 255      52.875 118.961  59.347  0.00  0.00           O  
ATOM   3825  OE2 GLU A 255      55.052 119.078  59.245  0.00  0.00           O  
ATOM   3826  C   GLU A 255      55.917 122.705  61.840  0.00  0.00           C  
ATOM   3827  O   GLU A 255      55.447 122.538  62.964  0.00  0.00           O  
ATOM   3828  N   ALA A 256      57.215 122.493  61.585  0.00  0.00           N  
ATOM   3829  H   ALA A 256      57.546 122.659  60.643  0.00  0.00           H  
ATOM   3830  CA  ALA A 256      58.164 121.976  62.573  0.00  0.00           C  
ATOM   3831  HA  ALA A 256      57.638 121.271  63.218  0.00  0.00           H  
ATOM   3832  CB  ALA A 256      59.258 121.197  61.839  0.00  0.00           C  
ATOM   3833  HB1 ALA A 256      59.964 120.788  62.561  0.00  0.00           H  
ATOM   3834  HB2 ALA A 256      58.817 120.360  61.309  0.00  0.00           H  
ATOM   3835  HB3 ALA A 256      59.783 121.846  61.136  0.00  0.00           H  
ATOM   3836  C   ALA A 256      58.782 123.039  63.502  0.00  0.00           C  
ATOM   3837  O   ALA A 256      59.429 122.662  64.482  0.00  0.00           O  
ATOM   3838  N   ARG A 257      58.642 124.344  63.221  0.00  0.00           N  
ATOM   3839  H   ARG A 257      58.176 124.592  62.355  0.00  0.00           H  
ATOM   3840  CA  ARG A 257      59.146 125.417  64.105  0.00  0.00           C  
ATOM   3841  HA  ARG A 257      58.773 125.189  65.106  0.00  0.00           H  
ATOM   3842  CB  ARG A 257      58.542 126.784  63.718  0.00  0.00           C  
ATOM   3843  HB2 ARG A 257      57.528 126.639  63.337  0.00  0.00           H  
ATOM   3844  HB3 ARG A 257      58.452 127.356  64.639  0.00  0.00           H  
ATOM   3845  CG  ARG A 257      59.352 127.620  62.704  0.00  0.00           C  
ATOM   3846  HG2 ARG A 257      60.370 127.766  63.066  0.00  0.00           H  
ATOM   3847  HG3 ARG A 257      59.400 127.087  61.755  0.00  0.00           H  
ATOM   3848  CD  ARG A 257      58.735 129.008  62.468  0.00  0.00           C  
ATOM   3849  HD2 ARG A 257      59.328 129.526  61.712  0.00  0.00           H  
ATOM   3850  HD3 ARG A 257      57.723 128.886  62.083  0.00  0.00           H  
ATOM   3851  NE  ARG A 257      58.709 129.820  63.702  0.00  0.00           N  
ATOM   3852  HE  ARG A 257      59.024 129.387  64.563  0.00  0.00           H  
ATOM   3853  CZ  ARG A 257      58.294 131.064  63.834  0.00  0.00           C  
ATOM   3854  NH1 ARG A 257      58.366 131.640  64.993  0.00  0.00           N  
ATOM   3855 HH11 ARG A 257      58.784 131.172  65.787  0.00  0.00           H  
ATOM   3856 HH12 ARG A 257      57.928 132.544  65.151  0.00  0.00           H  
ATOM   3857  NH2 ARG A 257      57.816 131.773  62.855  0.00  0.00           N  
ATOM   3858 HH21 ARG A 257      57.785 131.398  61.908  0.00  0.00           H  
ATOM   3859 HH22 ARG A 257      57.657 132.759  63.002  0.00  0.00           H  
ATOM   3860  C   ARG A 257      60.676 125.448  64.260  0.00  0.00           C  
ATOM   3861  O   ARG A 257      61.180 126.067  65.200  0.00  0.00           O  
ATOM   3862  N   GLN A 258      61.424 124.786  63.372  0.00  0.00           N  
ATOM   3863  H   GLN A 258      60.951 124.347  62.598  0.00  0.00           H  
ATOM   3864  CA  GLN A 258      62.880 124.640  63.493  0.00  0.00           C  
ATOM   3865  HA  GLN A 258      63.083 124.370  64.524  0.00  0.00           H  
ATOM   3866  CB  GLN A 258      63.408 123.509  62.588  0.00  0.00           C  
ATOM   3867  HB2 GLN A 258      63.234 123.789  61.547  0.00  0.00           H  
ATOM   3868  HB3 GLN A 258      64.485 123.430  62.734  0.00  0.00           H  
ATOM   3869  CG  GLN A 258      62.793 122.115  62.815  0.00  0.00           C  
ATOM   3870  HG2 GLN A 258      61.714 122.180  62.719  0.00  0.00           H  
ATOM   3871  HG3 GLN A 258      63.155 121.455  62.026  0.00  0.00           H  
ATOM   3872  CD  GLN A 258      63.123 121.473  64.163  0.00  0.00           C  
ATOM   3873  OE1 GLN A 258      63.435 122.126  65.146  0.00  0.00           O  
ATOM   3874  NE2 GLN A 258      63.059 120.168  64.284  0.00  0.00           N  
ATOM   3875 HE21 GLN A 258      62.748 119.590  63.509  0.00  0.00           H  
ATOM   3876 HE22 GLN A 258      63.295 119.765  65.179  0.00  0.00           H  
ATOM   3877  C   GLN A 258      63.620 125.958  63.183  0.00  0.00           C  
ATOM   3878  O   GLN A 258      63.342 126.566  62.145  0.00  0.00           O  
ATOM   3879  N   PRO A 259      64.552 126.418  64.039  0.00  0.00           N  
ATOM   3880  CD  PRO A 259      64.923 125.825  65.319  0.00  0.00           C  
ATOM   3881  HD2 PRO A 259      65.275 124.802  65.194  0.00  0.00           H  
ATOM   3882  HD3 PRO A 259      64.066 125.851  65.991  0.00  0.00           H  
ATOM   3883  CG  PRO A 259      66.035 126.700  65.891  0.00  0.00           C  
ATOM   3884  HG2 PRO A 259      67.007 126.330  65.557  0.00  0.00           H  
ATOM   3885  HG3 PRO A 259      65.990 126.758  66.978  0.00  0.00           H  
ATOM   3886  CB  PRO A 259      65.761 128.053  65.257  0.00  0.00           C  
ATOM   3887  HB2 PRO A 259      66.661 128.659  65.232  0.00  0.00           H  
ATOM   3888  HB3 PRO A 259      64.970 128.566  65.808  0.00  0.00           H  
ATOM   3889  CA  PRO A 259      65.260 127.685  63.859  0.00  0.00           C  
ATOM   3890  HA  PRO A 259      64.566 128.454  63.530  0.00  0.00           H  
ATOM   3891  C   PRO A 259      66.403 127.620  62.833  0.00  0.00           C  
ATOM   3892  O   PRO A 259      66.814 126.545  62.378  0.00  0.00           O  
ATOM   3893  N   LEU A 260      66.931 128.801  62.495  0.00  0.00           N  
ATOM   3894  H   LEU A 260      66.574 129.618  62.987  0.00  0.00           H  
ATOM   3895  CA  LEU A 260      68.129 128.998  61.668  0.00  0.00           C  
ATOM   3896  HA  LEU A 260      68.209 128.178  60.953  0.00  0.00           H  
ATOM   3897  CB  LEU A 260      68.008 130.320  60.887  0.00  0.00           C  
ATOM   3898  HB2 LEU A 260      68.046 131.139  61.602  0.00  0.00           H  
ATOM   3899  HB3 LEU A 260      68.881 130.402  60.237  0.00  0.00           H  
ATOM   3900  CG  LEU A 260      66.741 130.517  60.036  0.00  0.00           C  
ATOM   3901  HG  LEU A 260      65.880 130.665  60.689  0.00  0.00           H  
ATOM   3902  CD1 LEU A 260      66.916 131.756  59.157  0.00  0.00           C  
ATOM   3903 HD11 LEU A 260      67.685 131.577  58.407  0.00  0.00           H  
ATOM   3904 HD12 LEU A 260      65.974 131.995  58.667  0.00  0.00           H  
ATOM   3905 HD13 LEU A 260      67.220 132.603  59.771  0.00  0.00           H  
ATOM   3906  CD2 LEU A 260      66.466 129.334  59.114  0.00  0.00           C  
ATOM   3907 HD21 LEU A 260      67.365 129.109  58.543  0.00  0.00           H  
ATOM   3908 HD22 LEU A 260      66.180 128.468  59.710  0.00  0.00           H  
ATOM   3909 HD23 LEU A 260      65.650 129.565  58.432  0.00  0.00           H  
ATOM   3910  C   LEU A 260      69.428 129.003  62.497  0.00  0.00           C  
ATOM   3911  O   LEU A 260      70.510 128.792  61.949  0.00  0.00           O  
ATOM   3912  N   SER A 261      69.337 129.213  63.813  0.00  0.00           N  
ATOM   3913  H   SER A 261      68.427 129.449  64.193  0.00  0.00           H  
ATOM   3914  CA  SER A 261      70.469 129.197  64.753  0.00  0.00           C  
ATOM   3915  HA  SER A 261      71.155 128.405  64.459  0.00  0.00           H  
ATOM   3916  CB  SER A 261      71.213 130.535  64.692  0.00  0.00           C  
ATOM   3917  HB2 SER A 261      72.001 130.545  65.444  0.00  0.00           H  
ATOM   3918  HB3 SER A 261      71.671 130.651  63.710  0.00  0.00           H  
ATOM   3919  OG  SER A 261      70.324 131.614  64.916  0.00  0.00           O  
ATOM   3920  HG  SER A 261      70.006 131.896  64.034  0.00  0.00           H  
ATOM   3921  C   SER A 261      70.027 128.909  66.195  0.00  0.00           C  
ATOM   3922  O   SER A 261      68.842 129.020  66.510  0.00  0.00           O  
ATOM   3923  N   ARG A 262      70.962 128.524  67.076  0.00  0.00           N  
ATOM   3924  H   ARG A 262      71.919 128.442  66.739  0.00  0.00           H  
ATOM   3925  CA  ARG A 262      70.696 128.195  68.495  0.00  0.00           C  
ATOM   3926  HA  ARG A 262      69.995 128.932  68.893  0.00  0.00           H  
ATOM   3927  CB  ARG A 262      70.024 126.804  68.583  0.00  0.00           C  
ATOM   3928  HB2 ARG A 262      69.762 126.597  69.621  0.00  0.00           H  
ATOM   3929  HB3 ARG A 262      69.082 126.857  68.036  0.00  0.00           H  
ATOM   3930  CG  ARG A 262      70.826 125.614  68.010  0.00  0.00           C  
ATOM   3931  HG2 ARG A 262      70.119 124.905  67.584  0.00  0.00           H  
ATOM   3932  HG3 ARG A 262      71.484 125.938  67.203  0.00  0.00           H  
ATOM   3933  CD  ARG A 262      71.647 124.877  69.078  0.00  0.00           C  
ATOM   3934  HD2 ARG A 262      72.463 125.519  69.404  0.00  0.00           H  
ATOM   3935  HD3 ARG A 262      71.008 124.667  69.935  0.00  0.00           H  
ATOM   3936  NE  ARG A 262      72.214 123.617  68.572  0.00  0.00           N  
ATOM   3937  HE  ARG A 262      73.183 123.615  68.261  0.00  0.00           H  
ATOM   3938  CZ  ARG A 262      71.588 122.474  68.367  0.00  0.00           C  
ATOM   3939  NH1 ARG A 262      72.246 121.534  67.767  0.00  0.00           N  
ATOM   3940 HH11 ARG A 262      73.205 121.740  67.509  0.00  0.00           H  
ATOM   3941 HH12 ARG A 262      71.785 120.711  67.406  0.00  0.00           H  
ATOM   3942  NH2 ARG A 262      70.363 122.237  68.736  0.00  0.00           N  
ATOM   3943 HH21 ARG A 262      69.848 122.920  69.287  0.00  0.00           H  
ATOM   3944 HH22 ARG A 262      69.935 121.354  68.495  0.00  0.00           H  
ATOM   3945  C   ARG A 262      71.952 128.261  69.370  0.00  0.00           C  
ATOM   3946  O   ARG A 262      73.045 127.984  68.881  0.00  0.00           O  
ATOM   3947  N   LYS A 263      71.821 128.523  70.675  0.00  0.00           N  
ATOM   3948  H   LYS A 263      70.884 128.723  71.017  0.00  0.00           H  
ATOM   3949  CA  LYS A 263      72.855 128.163  71.670  0.00  0.00           C  
ATOM   3950  HA  LYS A 263      73.836 128.408  71.270  0.00  0.00           H  
ATOM   3951  CB  LYS A 263      72.650 128.961  72.967  0.00  0.00           C  
ATOM   3952  HB2 LYS A 263      72.610 130.020  72.718  0.00  0.00           H  
ATOM   3953  HB3 LYS A 263      71.697 128.676  73.415  0.00  0.00           H  
ATOM   3954  CG  LYS A 263      73.773 128.726  73.994  0.00  0.00           C  
ATOM   3955  HG2 LYS A 263      73.700 127.703  74.363  0.00  0.00           H  
ATOM   3956  HG3 LYS A 263      74.743 128.853  73.518  0.00  0.00           H  
ATOM   3957  CD  LYS A 263      73.678 129.680  75.191  0.00  0.00           C  
ATOM   3958  HD2 LYS A 263      72.630 129.762  75.478  0.00  0.00           H  
ATOM   3959  HD3 LYS A 263      74.229 129.265  76.037  0.00  0.00           H  
ATOM   3960  CE  LYS A 263      74.207 131.082  74.868  0.00  0.00           C  
ATOM   3961  HE2 LYS A 263      73.805 131.388  73.900  0.00  0.00           H  
ATOM   3962  HE3 LYS A 263      73.830 131.790  75.613  0.00  0.00           H  
ATOM   3963  NZ  LYS A 263      75.688 131.131  74.846  0.00  0.00           N  
ATOM   3964  HZ1 LYS A 263      76.108 130.338  74.376  0.00  0.00           H  
ATOM   3965  HZ2 LYS A 263      76.017 131.968  74.365  0.00  0.00           H  
ATOM   3966  HZ3 LYS A 263      76.088 131.171  75.782  0.00  0.00           H  
ATOM   3967  C   LYS A 263      72.818 126.652  71.906  0.00  0.00           C  
ATOM   3968  O   LYS A 263      71.737 126.067  71.907  0.00  0.00           O  
ATOM   3969  N   VAL A 264      73.973 126.008  72.074  0.00  0.00           N  
ATOM   3970  H   VAL A 264      74.830 126.549  72.081  0.00  0.00           H  
ATOM   3971  CA  VAL A 264      74.059 124.542  72.219  0.00  0.00           C  
ATOM   3972  HA  VAL A 264      73.650 124.108  71.310  0.00  0.00           H  
ATOM   3973  CB  VAL A 264      75.526 124.080  72.328  0.00  0.00           C  
ATOM   3974  HB  VAL A 264      76.058 124.708  73.041  0.00  0.00           H  
ATOM   3975  CG1 VAL A 264      75.686 122.618  72.758  0.00  0.00           C  
ATOM   3976 HG11 VAL A 264      75.087 121.965  72.124  0.00  0.00           H  
ATOM   3977 HG12 VAL A 264      76.729 122.316  72.676  0.00  0.00           H  
ATOM   3978 HG13 VAL A 264      75.379 122.499  73.797  0.00  0.00           H  
ATOM   3979  CG2 VAL A 264      76.187 124.223  70.959  0.00  0.00           C  
ATOM   3980 HG21 VAL A 264      76.171 125.262  70.632  0.00  0.00           H  
ATOM   3981 HG22 VAL A 264      77.219 123.875  71.000  0.00  0.00           H  
ATOM   3982 HG23 VAL A 264      75.644 123.608  70.246  0.00  0.00           H  
ATOM   3983  C   VAL A 264      73.223 124.051  73.414  0.00  0.00           C  
ATOM   3984  O   VAL A 264      73.402 124.577  74.517  0.00  0.00           O  
ATOM   3985  N   PRO A 265      72.316 123.071  73.223  0.00  0.00           N  
ATOM   3986  CD  PRO A 265      71.991 122.387  71.977  0.00  0.00           C  
ATOM   3987  HD2 PRO A 265      72.883 122.067  71.438  0.00  0.00           H  
ATOM   3988  HD3 PRO A 265      71.391 123.051  71.357  0.00  0.00           H  
ATOM   3989  CG  PRO A 265      71.158 121.167  72.362  0.00  0.00           C  
ATOM   3990  HG2 PRO A 265      71.817 120.328  72.590  0.00  0.00           H  
ATOM   3991  HG3 PRO A 265      70.446 120.899  71.581  0.00  0.00           H  
ATOM   3992  CB  PRO A 265      70.456 121.635  73.634  0.00  0.00           C  
ATOM   3993  HB2 PRO A 265      70.156 120.794  74.260  0.00  0.00           H  
ATOM   3994  HB3 PRO A 265      69.588 122.241  73.370  0.00  0.00           H  
ATOM   3995  CA  PRO A 265      71.511 122.521  74.307  0.00  0.00           C  
ATOM   3996  HA  PRO A 265      71.008 123.328  74.841  0.00  0.00           H  
ATOM   3997  C   PRO A 265      72.377 121.735  75.297  0.00  0.00           C  
ATOM   3998  O   PRO A 265      73.402 121.146  74.938  0.00  0.00           O  
ATOM   3999  N   ILE A 266      71.949 121.712  76.555  0.00  0.00           N  
ATOM   4000  H   ILE A 266      71.098 122.214  76.777  0.00  0.00           H  
ATOM   4001  CA  ILE A 266      72.611 120.995  77.648  0.00  0.00           C  
ATOM   4002  HA  ILE A 266      73.120 120.129  77.224  0.00  0.00           H  
ATOM   4003  CB  ILE A 266      73.686 121.895  78.305  0.00  0.00           C  
ATOM   4004  HB  ILE A 266      74.390 122.181  77.521  0.00  0.00           H  
ATOM   4005  CG2 ILE A 266      73.102 123.190  78.903  0.00  0.00           C  
ATOM   4006 HG21 ILE A 266      73.905 123.865  79.190  0.00  0.00           H  
ATOM   4007 HG22 ILE A 266      72.487 123.710  78.168  0.00  0.00           H  
ATOM   4008 HG23 ILE A 266      72.493 122.965  79.778  0.00  0.00           H  
ATOM   4009  CG1 ILE A 266      74.468 121.100  79.370  0.00  0.00           C  
ATOM   4010 HG12 ILE A 266      73.818 120.887  80.218  0.00  0.00           H  
ATOM   4011 HG13 ILE A 266      74.781 120.154  78.927  0.00  0.00           H  
ATOM   4012  CD1 ILE A 266      75.729 121.805  79.883  0.00  0.00           C  
ATOM   4013 HD11 ILE A 266      76.252 121.143  80.572  0.00  0.00           H  
ATOM   4014 HD12 ILE A 266      76.388 122.045  79.048  0.00  0.00           H  
ATOM   4015 HD13 ILE A 266      75.469 122.719  80.414  0.00  0.00           H  
ATOM   4016  C   ILE A 266      71.556 120.468  78.626  0.00  0.00           C  
ATOM   4017  O   ILE A 266      70.593 121.175  78.939  0.00  0.00           O  
ATOM   4018  N   SER A 267      71.695 119.225  79.086  0.00  0.00           N  
ATOM   4019  H   SER A 267      72.468 118.661  78.756  0.00  0.00           H  
ATOM   4020  CA  SER A 267      70.714 118.601  79.986  0.00  0.00           C  
ATOM   4021  HA  SER A 267      69.727 118.785  79.562  0.00  0.00           H  
ATOM   4022  CB  SER A 267      70.890 117.081  80.019  0.00  0.00           C  
ATOM   4023  HB2 SER A 267      70.138 116.637  80.670  0.00  0.00           H  
ATOM   4024  HB3 SER A 267      70.741 116.696  79.011  0.00  0.00           H  
ATOM   4025  OG  SER A 267      72.176 116.703  80.460  0.00  0.00           O  
ATOM   4026  HG  SER A 267      72.569 116.171  79.728  0.00  0.00           H  
ATOM   4027  C   SER A 267      70.715 119.206  81.399  0.00  0.00           C  
ATOM   4028  O   SER A 267      71.743 119.620  81.942  0.00  0.00           O  
ATOM   4029  N   SER A 268      69.535 119.240  82.022  0.00  0.00           N  
ATOM   4030  H   SER A 268      68.741 118.836  81.533  0.00  0.00           H  
ATOM   4031  CA  SER A 268      69.306 119.818  83.355  0.00  0.00           C  
ATOM   4032  HA  SER A 268      69.561 120.877  83.322  0.00  0.00           H  
ATOM   4033  CB  SER A 268      67.817 119.689  83.691  0.00  0.00           C  
ATOM   4034  HB2 SER A 268      67.230 120.069  82.853  0.00  0.00           H  
ATOM   4035  HB3 SER A 268      67.559 118.640  83.845  0.00  0.00           H  
ATOM   4036  OG  SER A 268      67.485 120.431  84.846  0.00  0.00           O  
ATOM   4037  HG  SER A 268      66.500 120.418  84.909  0.00  0.00           H  
ATOM   4038  C   SER A 268      70.173 119.156  84.436  0.00  0.00           C  
ATOM   4039  O   SER A 268      70.751 119.839  85.286  0.00  0.00           O  
ATOM   4040  N   ALA A 269      70.371 117.836  84.332  0.00  0.00           N  
ATOM   4041  H   ALA A 269      69.843 117.332  83.623  0.00  0.00           H  
ATOM   4042  CA  ALA A 269      71.242 117.054  85.207  0.00  0.00           C  
ATOM   4043  HA  ALA A 269      70.903 117.210  86.226  0.00  0.00           H  
ATOM   4044  CB  ALA A 269      71.067 115.572  84.855  0.00  0.00           C  
ATOM   4045  HB1 ALA A 269      70.022 115.281  84.969  0.00  0.00           H  
ATOM   4046  HB2 ALA A 269      71.374 115.395  83.823  0.00  0.00           H  
ATOM   4047  HB3 ALA A 269      71.680 114.960  85.519  0.00  0.00           H  
ATOM   4048  C   ALA A 269      72.728 117.468  85.175  0.00  0.00           C  
ATOM   4049  O   ALA A 269      73.442 117.203  86.142  0.00  0.00           O  
ATOM   4050  N   ARG A 270      73.196 118.146  84.116  0.00  0.00           N  
ATOM   4051  H   ARG A 270      72.559 118.322  83.344  0.00  0.00           H  
ATOM   4052  CA  ARG A 270      74.537 118.760  84.059  0.00  0.00           C  
ATOM   4053  HA  ARG A 270      75.247 118.134  84.602  0.00  0.00           H  
ATOM   4054  CB  ARG A 270      74.994 118.871  82.593  0.00  0.00           C  
ATOM   4055  HB2 ARG A 270      74.278 119.477  82.042  0.00  0.00           H  
ATOM   4056  HB3 ARG A 270      75.958 119.381  82.559  0.00  0.00           H  
ATOM   4057  CG  ARG A 270      75.138 117.504  81.906  0.00  0.00           C  
ATOM   4058  HG2 ARG A 270      75.980 116.969  82.340  0.00  0.00           H  
ATOM   4059  HG3 ARG A 270      74.240 116.909  82.063  0.00  0.00           H  
ATOM   4060  CD  ARG A 270      75.354 117.665  80.397  0.00  0.00           C  
ATOM   4061  HD2 ARG A 270      74.464 118.126  79.967  0.00  0.00           H  
ATOM   4062  HD3 ARG A 270      76.202 118.327  80.212  0.00  0.00           H  
ATOM   4063  NE  ARG A 270      75.574 116.364  79.742  0.00  0.00           N  
ATOM   4064  HE  ARG A 270      74.783 115.950  79.258  0.00  0.00           H  
ATOM   4065  CZ  ARG A 270      76.710 115.693  79.693  0.00  0.00           C  
ATOM   4066  NH1 ARG A 270      76.761 114.530  79.123  0.00  0.00           N  
ATOM   4067 HH11 ARG A 270      75.930 114.122  78.698  0.00  0.00           H  
ATOM   4068 HH12 ARG A 270      77.615 113.986  79.172  0.00  0.00           H  
ATOM   4069  NH2 ARG A 270      77.813 116.145  80.212  0.00  0.00           N  
ATOM   4070 HH21 ARG A 270      77.836 117.056  80.650  0.00  0.00           H  
ATOM   4071 HH22 ARG A 270      78.677 115.633  80.049  0.00  0.00           H  
ATOM   4072  C   ARG A 270      74.568 120.134  84.737  0.00  0.00           C  
ATOM   4073  O   ARG A 270      75.535 120.457  85.422  0.00  0.00           O  
ATOM   4074  N   ILE A 271      73.506 120.929  84.576  0.00  0.00           N  
ATOM   4075  H   ILE A 271      72.744 120.575  84.012  0.00  0.00           H  
ATOM   4076  CA  ILE A 271      73.406 122.295  85.117  0.00  0.00           C  
ATOM   4077  HA  ILE A 271      74.353 122.796  84.928  0.00  0.00           H  
ATOM   4078  CB  ILE A 271      72.286 123.082  84.389  0.00  0.00           C  
ATOM   4079  HB  ILE A 271      71.375 122.483  84.427  0.00  0.00           H  
ATOM   4080  CG2 ILE A 271      71.964 124.426  85.074  0.00  0.00           C  
ATOM   4081 HG21 ILE A 271      71.490 124.255  86.041  0.00  0.00           H  
ATOM   4082 HG22 ILE A 271      72.871 125.011  85.221  0.00  0.00           H  
ATOM   4083 HG23 ILE A 271      71.267 124.999  84.461  0.00  0.00           H  
ATOM   4084  CG1 ILE A 271      72.612 123.321  82.895  0.00  0.00           C  
ATOM   4085 HG12 ILE A 271      72.722 122.359  82.392  0.00  0.00           H  
ATOM   4086 HG13 ILE A 271      71.761 123.825  82.436  0.00  0.00           H  
ATOM   4087  CD1 ILE A 271      73.866 124.163  82.612  0.00  0.00           C  
ATOM   4088 HD11 ILE A 271      74.762 123.634  82.935  0.00  0.00           H  
ATOM   4089 HD12 ILE A 271      73.941 124.345  81.541  0.00  0.00           H  
ATOM   4090 HD13 ILE A 271      73.808 125.127  83.115  0.00  0.00           H  
ATOM   4091  C   ILE A 271      73.219 122.312  86.642  0.00  0.00           C  
ATOM   4092  O   ILE A 271      73.967 122.990  87.346  0.00  0.00           O  
ATOM   4093  N   ASN A 272      72.247 121.569  87.176  0.00  0.00           N  
ATOM   4094  H   ASN A 272      71.676 121.004  86.553  0.00  0.00           H  
ATOM   4095  CA  ASN A 272      71.880 121.644  88.597  0.00  0.00           C  
ATOM   4096  HA  ASN A 272      71.589 122.678  88.793  0.00  0.00           H  
ATOM   4097  CB  ASN A 272      70.636 120.773  88.849  0.00  0.00           C  
ATOM   4098  HB2 ASN A 272      70.852 119.742  88.570  0.00  0.00           H  
ATOM   4099  HB3 ASN A 272      70.380 120.803  89.906  0.00  0.00           H  
ATOM   4100  CG  ASN A 272      69.424 121.260  88.068  0.00  0.00           C  
ATOM   4101  OD1 ASN A 272      69.220 122.453  87.882  0.00  0.00           O  
ATOM   4102  ND2 ASN A 272      68.604 120.365  87.581  0.00  0.00           N  
ATOM   4103 HD21 ASN A 272      67.928 120.672  86.896  0.00  0.00           H  
ATOM   4104 HD22 ASN A 272      68.788 119.371  87.685  0.00  0.00           H  
ATOM   4105  C   ASN A 272      73.031 121.364  89.599  0.00  0.00           C  
ATOM   4106  O   ASN A 272      73.149 122.129  90.561  0.00  0.00           O  
ATOM   4107  N   PRO A 273      73.923 120.363  89.415  0.00  0.00           N  
ATOM   4108  CD  PRO A 273      73.903 119.296  88.421  0.00  0.00           C  
ATOM   4109  HD2 PRO A 273      73.739 119.656  87.410  0.00  0.00           H  
ATOM   4110  HD3 PRO A 273      73.136 118.570  88.685  0.00  0.00           H  
ATOM   4111  CG  PRO A 273      75.278 118.638  88.482  0.00  0.00           C  
ATOM   4112  HG2 PRO A 273      75.966 119.179  87.835  0.00  0.00           H  
ATOM   4113  HG3 PRO A 273      75.240 117.583  88.210  0.00  0.00           H  
ATOM   4114  CB  PRO A 273      75.686 118.834  89.937  0.00  0.00           C  
ATOM   4115  HB2 PRO A 273      76.769 118.822  90.055  0.00  0.00           H  
ATOM   4116  HB3 PRO A 273      75.228 118.054  90.546  0.00  0.00           H  
ATOM   4117  CA  PRO A 273      75.076 120.190  90.305  0.00  0.00           C  
ATOM   4118  HA  PRO A 273      74.736 120.148  91.340  0.00  0.00           H  
ATOM   4119  C   PRO A 273      76.095 121.337  90.196  0.00  0.00           C  
ATOM   4120  O   PRO A 273      76.672 121.720  91.210  0.00  0.00           O  
ATOM   4121  N   TYR A 274      76.278 121.947  89.017  0.00  0.00           N  
ATOM   4122  H   TYR A 274      75.750 121.631  88.214  0.00  0.00           H  
ATOM   4123  CA  TYR A 274      77.102 123.156  88.862  0.00  0.00           C  
ATOM   4124  HA  TYR A 274      78.094 122.949  89.267  0.00  0.00           H  
ATOM   4125  CB  TYR A 274      77.280 123.487  87.362  0.00  0.00           C  
ATOM   4126  HB2 TYR A 274      78.284 123.180  87.070  0.00  0.00           H  
ATOM   4127  HB3 TYR A 274      76.595 122.877  86.771  0.00  0.00           H  
ATOM   4128  CG  TYR A 274      77.096 124.943  86.954  0.00  0.00           C  
ATOM   4129  CD1 TYR A 274      76.012 125.314  86.133  0.00  0.00           C  
ATOM   4130  HD1 TYR A 274      75.327 124.562  85.776  0.00  0.00           H  
ATOM   4131  CE1 TYR A 274      75.815 126.660  85.774  0.00  0.00           C  
ATOM   4132  HE1 TYR A 274      74.987 126.948  85.141  0.00  0.00           H  
ATOM   4133  CZ  TYR A 274      76.697 127.650  86.250  0.00  0.00           C  
ATOM   4134  OH  TYR A 274      76.448 128.954  85.961  0.00  0.00           O  
ATOM   4135  HH  TYR A 274      77.221 129.524  86.166  0.00  0.00           H  
ATOM   4136  CE2 TYR A 274      77.796 127.281  87.056  0.00  0.00           C  
ATOM   4137  HE2 TYR A 274      78.478 128.034  87.422  0.00  0.00           H  
ATOM   4138  CD2 TYR A 274      77.998 125.929  87.400  0.00  0.00           C  
ATOM   4139  HD2 TYR A 274      78.835 125.655  88.031  0.00  0.00           H  
ATOM   4140  C   TYR A 274      76.537 124.322  89.695  0.00  0.00           C  
ATOM   4141  O   TYR A 274      77.271 124.950  90.460  0.00  0.00           O  
ATOM   4142  N   ARG A 275      75.217 124.556  89.644  0.00  0.00           N  
ATOM   4143  H   ARG A 275      74.668 124.007  88.988  0.00  0.00           H  
ATOM   4144  CA  ARG A 275      74.551 125.583  90.470  0.00  0.00           C  
ATOM   4145  HA  ARG A 275      75.060 126.535  90.314  0.00  0.00           H  
ATOM   4146  CB  ARG A 275      73.075 125.737  90.052  0.00  0.00           C  
ATOM   4147  HB2 ARG A 275      72.549 124.803  90.255  0.00  0.00           H  
ATOM   4148  HB3 ARG A 275      72.621 126.513  90.670  0.00  0.00           H  
ATOM   4149  CG  ARG A 275      72.850 126.104  88.572  0.00  0.00           C  
ATOM   4150  HG2 ARG A 275      73.163 125.273  87.946  0.00  0.00           H  
ATOM   4151  HG3 ARG A 275      71.781 126.248  88.410  0.00  0.00           H  
ATOM   4152  CD  ARG A 275      73.593 127.359  88.099  0.00  0.00           C  
ATOM   4153  HD2 ARG A 275      74.665 127.236  88.261  0.00  0.00           H  
ATOM   4154  HD3 ARG A 275      73.418 127.473  87.028  0.00  0.00           H  
ATOM   4155  NE  ARG A 275      73.116 128.564  88.790  0.00  0.00           N  
ATOM   4156  HE  ARG A 275      72.397 128.455  89.497  0.00  0.00           H  
ATOM   4157  CZ  ARG A 275      73.429 129.813  88.517  0.00  0.00           C  
ATOM   4158  NH1 ARG A 275      74.313 130.163  87.631  0.00  0.00           N  
ATOM   4159 HH11 ARG A 275      74.831 129.480  87.099  0.00  0.00           H  
ATOM   4160 HH12 ARG A 275      74.445 131.153  87.435  0.00  0.00           H  
ATOM   4161  NH2 ARG A 275      72.804 130.745  89.160  0.00  0.00           N  
ATOM   4162 HH21 ARG A 275      72.079 130.466  89.810  0.00  0.00           H  
ATOM   4163 HH22 ARG A 275      72.941 131.728  88.931  0.00  0.00           H  
ATOM   4164  C   ARG A 275      74.677 125.307  91.975  0.00  0.00           C  
ATOM   4165  O   ARG A 275      74.833 126.247  92.753  0.00  0.00           O  
ATOM   4166  N   MET A 276      74.680 124.039  92.396  0.00  0.00           N  
ATOM   4167  H   MET A 276      74.516 123.313  91.709  0.00  0.00           H  
ATOM   4168  CA  MET A 276      74.886 123.653  93.802  0.00  0.00           C  
ATOM   4169  HA  MET A 276      74.127 124.155  94.399  0.00  0.00           H  
ATOM   4170  CB  MET A 276      74.687 122.132  93.948  0.00  0.00           C  
ATOM   4171  HB2 MET A 276      73.718 121.853  93.535  0.00  0.00           H  
ATOM   4172  HB3 MET A 276      75.451 121.634  93.357  0.00  0.00           H  
ATOM   4173  CG  MET A 276      74.799 121.568  95.375  0.00  0.00           C  
ATOM   4174  HG2 MET A 276      75.178 120.549  95.281  0.00  0.00           H  
ATOM   4175  HG3 MET A 276      75.537 122.124  95.949  0.00  0.00           H  
ATOM   4176  SD  MET A 276      73.260 121.448  96.334  0.00  0.00           S  
ATOM   4177  CE  MET A 276      72.967 123.175  96.795  0.00  0.00           C  
ATOM   4178  HE1 MET A 276      72.157 123.218  97.523  0.00  0.00           H  
ATOM   4179  HE2 MET A 276      73.871 123.596  97.236  0.00  0.00           H  
ATOM   4180  HE3 MET A 276      72.677 123.749  95.916  0.00  0.00           H  
ATOM   4181  C   MET A 276      76.256 124.104  94.346  0.00  0.00           C  
ATOM   4182  O   MET A 276      76.340 124.522  95.501  0.00  0.00           O  
ATOM   4183  N   LEU A 277      77.319 124.093  93.531  0.00  0.00           N  
ATOM   4184  H   LEU A 277      77.199 123.765  92.579  0.00  0.00           H  
ATOM   4185  CA  LEU A 277      78.661 124.519  93.959  0.00  0.00           C  
ATOM   4186  HA  LEU A 277      78.905 123.962  94.862  0.00  0.00           H  
ATOM   4187  CB  LEU A 277      79.672 124.128  92.866  0.00  0.00           C  
ATOM   4188  HB2 LEU A 277      79.540 123.071  92.649  0.00  0.00           H  
ATOM   4189  HB3 LEU A 277      79.441 124.685  91.957  0.00  0.00           H  
ATOM   4190  CG  LEU A 277      81.157 124.366  93.208  0.00  0.00           C  
ATOM   4191  HG  LEU A 277      81.351 125.436  93.273  0.00  0.00           H  
ATOM   4192  CD1 LEU A 277      81.583 123.699  94.521  0.00  0.00           C  
ATOM   4193 HD11 LEU A 277      81.099 124.189  95.364  0.00  0.00           H  
ATOM   4194 HD12 LEU A 277      81.317 122.642  94.506  0.00  0.00           H  
ATOM   4195 HD13 LEU A 277      82.660 123.788  94.646  0.00  0.00           H  
ATOM   4196  CD2 LEU A 277      82.020 123.769  92.096  0.00  0.00           C  
ATOM   4197 HD21 LEU A 277      81.727 124.198  91.137  0.00  0.00           H  
ATOM   4198 HD22 LEU A 277      83.067 124.008  92.274  0.00  0.00           H  
ATOM   4199 HD23 LEU A 277      81.895 122.687  92.057  0.00  0.00           H  
ATOM   4200  C   LEU A 277      78.732 126.016  94.322  0.00  0.00           C  
ATOM   4201  O   LEU A 277      79.412 126.386  95.282  0.00  0.00           O  
ATOM   4202  N   ILE A 278      77.968 126.863  93.622  0.00  0.00           N  
ATOM   4203  H   ILE A 278      77.436 126.485  92.849  0.00  0.00           H  
ATOM   4204  CA  ILE A 278      77.829 128.299  93.932  0.00  0.00           C  
ATOM   4205  HA  ILE A 278      78.824 128.746  93.951  0.00  0.00           H  
ATOM   4206  CB  ILE A 278      76.992 129.017  92.839  0.00  0.00           C  
ATOM   4207  HB  ILE A 278      75.991 128.587  92.844  0.00  0.00           H  
ATOM   4208  CG2 ILE A 278      76.851 130.522  93.144  0.00  0.00           C  
ATOM   4209 HG21 ILE A 278      76.457 130.687  94.146  0.00  0.00           H  
ATOM   4210 HG22 ILE A 278      77.820 131.014  93.054  0.00  0.00           H  
ATOM   4211 HG23 ILE A 278      76.155 130.985  92.445  0.00  0.00           H  
ATOM   4212  CG1 ILE A 278      77.595 128.810  91.426  0.00  0.00           C  
ATOM   4213 HG12 ILE A 278      78.585 129.268  91.382  0.00  0.00           H  
ATOM   4214 HG13 ILE A 278      77.711 127.744  91.231  0.00  0.00           H  
ATOM   4215  CD1 ILE A 278      76.735 129.372  90.285  0.00  0.00           C  
ATOM   4216 HD11 ILE A 278      75.718 128.988  90.364  0.00  0.00           H  
ATOM   4217 HD12 ILE A 278      76.721 130.462  90.315  0.00  0.00           H  
ATOM   4218 HD13 ILE A 278      77.158 129.063  89.330  0.00  0.00           H  
ATOM   4219  C   ILE A 278      77.211 128.481  95.331  0.00  0.00           C  
ATOM   4220  O   ILE A 278      77.720 129.250  96.150  0.00  0.00           O  
ATOM   4221  N   VAL A 279      76.151 127.720  95.634  0.00  0.00           N  
ATOM   4222  H   VAL A 279      75.801 127.097  94.916  0.00  0.00           H  
ATOM   4223  CA  VAL A 279      75.484 127.716  96.951  0.00  0.00           C  
ATOM   4224  HA  VAL A 279      75.227 128.743  97.208  0.00  0.00           H  
ATOM   4225  CB  VAL A 279      74.178 126.893  96.906  0.00  0.00           C  
ATOM   4226  HB  VAL A 279      74.412 125.861  96.652  0.00  0.00           H  
ATOM   4227  CG1 VAL A 279      73.442 126.897  98.252  0.00  0.00           C  
ATOM   4228 HG11 VAL A 279      74.042 126.403  99.017  0.00  0.00           H  
ATOM   4229 HG12 VAL A 279      73.234 127.921  98.564  0.00  0.00           H  
ATOM   4230 HG13 VAL A 279      72.502 126.354  98.159  0.00  0.00           H  
ATOM   4231  CG2 VAL A 279      73.209 127.437  95.848  0.00  0.00           C  
ATOM   4232 HG21 VAL A 279      72.276 126.873  95.867  0.00  0.00           H  
ATOM   4233 HG22 VAL A 279      73.001 128.487  96.046  0.00  0.00           H  
ATOM   4234 HG23 VAL A 279      73.639 127.343  94.852  0.00  0.00           H  
ATOM   4235  C   VAL A 279      76.416 127.197  98.052  0.00  0.00           C  
ATOM   4236  O   VAL A 279      76.458 127.767  99.142  0.00  0.00           O  
ATOM   4237  N   ILE A 280      77.216 126.164  97.770  0.00  0.00           N  
ATOM   4238  H   ILE A 280      77.113 125.712  96.867  0.00  0.00           H  
ATOM   4239  CA  ILE A 280      78.218 125.640  98.710  0.00  0.00           C  
ATOM   4240  HA  ILE A 280      77.712 125.394  99.645  0.00  0.00           H  
ATOM   4241  CB  ILE A 280      78.841 124.334  98.158  0.00  0.00           C  
ATOM   4242  HB  ILE A 280      79.092 124.489  97.109  0.00  0.00           H  
ATOM   4243  CG2 ILE A 280      80.138 123.957  98.897  0.00  0.00           C  
ATOM   4244 HG21 ILE A 280      80.514 122.995  98.551  0.00  0.00           H  
ATOM   4245 HG22 ILE A 280      80.914 124.698  98.701  0.00  0.00           H  
ATOM   4246 HG23 ILE A 280      79.958 123.907  99.971  0.00  0.00           H  
ATOM   4247  CG1 ILE A 280      77.805 123.188  98.257  0.00  0.00           C  
ATOM   4248 HG12 ILE A 280      77.687 122.892  99.300  0.00  0.00           H  
ATOM   4249 HG13 ILE A 280      76.835 123.543  97.910  0.00  0.00           H  
ATOM   4250  CD1 ILE A 280      78.156 121.950  97.420  0.00  0.00           C  
ATOM   4251 HD11 ILE A 280      77.336 121.235  97.475  0.00  0.00           H  
ATOM   4252 HD12 ILE A 280      78.303 122.235  96.378  0.00  0.00           H  
ATOM   4253 HD13 ILE A 280      79.058 121.470  97.798  0.00  0.00           H  
ATOM   4254  C   ILE A 280      79.259 126.716  99.063  0.00  0.00           C  
ATOM   4255  O   ILE A 280      79.523 126.924 100.248  0.00  0.00           O  
ATOM   4256  N   ARG A 281      79.802 127.461  98.085  0.00  0.00           N  
ATOM   4257  H   ARG A 281      79.556 127.254  97.119  0.00  0.00           H  
ATOM   4258  CA  ARG A 281      80.745 128.561  98.376  0.00  0.00           C  
ATOM   4259  HA  ARG A 281      81.552 128.151  98.985  0.00  0.00           H  
ATOM   4260  CB  ARG A 281      81.363 129.114  97.078  0.00  0.00           C  
ATOM   4261  HB2 ARG A 281      81.707 128.280  96.465  0.00  0.00           H  
ATOM   4262  HB3 ARG A 281      80.610 129.668  96.516  0.00  0.00           H  
ATOM   4263  CG  ARG A 281      82.563 130.028  97.392  0.00  0.00           C  
ATOM   4264  HG2 ARG A 281      82.221 130.892  97.962  0.00  0.00           H  
ATOM   4265  HG3 ARG A 281      83.275 129.471  98.001  0.00  0.00           H  
ATOM   4266  CD  ARG A 281      83.288 130.523  96.134  0.00  0.00           C  
ATOM   4267  HD2 ARG A 281      83.626 129.664  95.554  0.00  0.00           H  
ATOM   4268  HD3 ARG A 281      82.594 131.085  95.514  0.00  0.00           H  
ATOM   4269  NE  ARG A 281      84.457 131.362  96.472  0.00  0.00           N  
ATOM   4270  HE  ARG A 281      85.369 130.914  96.422  0.00  0.00           H  
ATOM   4271  CZ  ARG A 281      84.438 132.643  96.799  0.00  0.00           C  
ATOM   4272  NH1 ARG A 281      83.338 133.332  96.842  0.00  0.00           N  
ATOM   4273 HH11 ARG A 281      82.483 132.937  96.496  0.00  0.00           H  
ATOM   4274 HH12 ARG A 281      83.386 134.324  97.068  0.00  0.00           H  
ATOM   4275  NH2 ARG A 281      85.529 133.282  97.097  0.00  0.00           N  
ATOM   4276 HH21 ARG A 281      86.440 132.829  97.018  0.00  0.00           H  
ATOM   4277 HH22 ARG A 281      85.493 134.263  97.334  0.00  0.00           H  
ATOM   4278  C   ARG A 281      80.098 129.664  99.225  0.00  0.00           C  
ATOM   4279  O   ARG A 281      80.730 130.148 100.162  0.00  0.00           O  
ATOM   4280  N   LEU A 282      78.834 130.009  98.960  0.00  0.00           N  
ATOM   4281  H   LEU A 282      78.383 129.576  98.163  0.00  0.00           H  
ATOM   4282  CA  LEU A 282      78.064 130.966  99.769  0.00  0.00           C  
ATOM   4283  HA  LEU A 282      78.600 131.913  99.775  0.00  0.00           H  
ATOM   4284  CB  LEU A 282      76.707 131.203  99.073  0.00  0.00           C  
ATOM   4285  HB2 LEU A 282      76.929 131.520  98.053  0.00  0.00           H  
ATOM   4286  HB3 LEU A 282      76.155 130.268  99.004  0.00  0.00           H  
ATOM   4287  CG  LEU A 282      75.803 132.269  99.727  0.00  0.00           C  
ATOM   4288  HG  LEU A 282      76.419 133.065 100.147  0.00  0.00           H  
ATOM   4289  CD1 LEU A 282      74.885 132.882  98.666  0.00  0.00           C  
ATOM   4290 HD11 LEU A 282      74.249 132.112  98.228  0.00  0.00           H  
ATOM   4291 HD12 LEU A 282      74.260 133.653  99.117  0.00  0.00           H  
ATOM   4292 HD13 LEU A 282      75.482 133.342  97.879  0.00  0.00           H  
ATOM   4293  CD2 LEU A 282      74.893 131.694 100.819  0.00  0.00           C  
ATOM   4294 HD21 LEU A 282      74.295 130.876 100.417  0.00  0.00           H  
ATOM   4295 HD22 LEU A 282      75.481 131.328 101.657  0.00  0.00           H  
ATOM   4296 HD23 LEU A 282      74.229 132.474 101.193  0.00  0.00           H  
ATOM   4297  C   LEU A 282      77.944 130.527 101.243  0.00  0.00           C  
ATOM   4298  O   LEU A 282      78.109 131.348 102.145  0.00  0.00           O  
ATOM   4299  N   VAL A 283      77.727 129.234 101.503  0.00  0.00           N  
ATOM   4300  H   VAL A 283      77.568 128.609 100.718  0.00  0.00           H  
ATOM   4301  CA  VAL A 283      77.698 128.676 102.869  0.00  0.00           C  
ATOM   4302  HA  VAL A 283      77.045 129.300 103.480  0.00  0.00           H  
ATOM   4303  CB  VAL A 283      77.099 127.254 102.850  0.00  0.00           C  
ATOM   4304  HB  VAL A 283      77.610 126.652 102.099  0.00  0.00           H  
ATOM   4305  CG1 VAL A 283      77.220 126.539 104.200  0.00  0.00           C  
ATOM   4306 HG11 VAL A 283      76.800 127.165 104.988  0.00  0.00           H  
ATOM   4307 HG12 VAL A 283      76.689 125.590 104.173  0.00  0.00           H  
ATOM   4308 HG13 VAL A 283      78.267 126.329 104.419  0.00  0.00           H  
ATOM   4309  CG2 VAL A 283      75.606 127.319 102.498  0.00  0.00           C  
ATOM   4310 HG21 VAL A 283      75.066 127.859 103.273  0.00  0.00           H  
ATOM   4311 HG22 VAL A 283      75.459 127.826 101.545  0.00  0.00           H  
ATOM   4312 HG23 VAL A 283      75.201 126.314 102.411  0.00  0.00           H  
ATOM   4313  C   VAL A 283      79.078 128.717 103.544  0.00  0.00           C  
ATOM   4314  O   VAL A 283      79.172 129.053 104.727  0.00  0.00           O  
ATOM   4315  N   VAL A 284      80.164 128.444 102.808  0.00  0.00           N  
ATOM   4316  H   VAL A 284      80.029 128.155 101.844  0.00  0.00           H  
ATOM   4317  CA  VAL A 284      81.540 128.549 103.337  0.00  0.00           C  
ATOM   4318  HA  VAL A 284      81.603 127.946 104.243  0.00  0.00           H  
ATOM   4319  CB  VAL A 284      82.573 127.990 102.336  0.00  0.00           C  
ATOM   4320  HB  VAL A 284      82.457 128.498 101.379  0.00  0.00           H  
ATOM   4321  CG1 VAL A 284      84.027 128.158 102.800  0.00  0.00           C  
ATOM   4322 HG11 VAL A 284      84.191 127.594 103.717  0.00  0.00           H  
ATOM   4323 HG12 VAL A 284      84.701 127.791 102.027  0.00  0.00           H  
ATOM   4324 HG13 VAL A 284      84.262 129.207 102.977  0.00  0.00           H  
ATOM   4325  CG2 VAL A 284      82.376 126.484 102.125  0.00  0.00           C  
ATOM   4326 HG21 VAL A 284      82.546 125.946 103.058  0.00  0.00           H  
ATOM   4327 HG22 VAL A 284      81.367 126.270 101.782  0.00  0.00           H  
ATOM   4328 HG23 VAL A 284      83.076 126.129 101.370  0.00  0.00           H  
ATOM   4329  C   VAL A 284      81.878 129.988 103.753  0.00  0.00           C  
ATOM   4330  O   VAL A 284      82.447 130.181 104.828  0.00  0.00           O  
ATOM   4331  N   LEU A 285      81.470 131.001 102.973  0.00  0.00           N  
ATOM   4332  H   LEU A 285      81.017 130.773 102.093  0.00  0.00           H  
ATOM   4333  CA  LEU A 285      81.651 132.422 103.323  0.00  0.00           C  
ATOM   4334  HA  LEU A 285      82.717 132.623 103.429  0.00  0.00           H  
ATOM   4335  CB  LEU A 285      81.080 133.324 102.205  0.00  0.00           C  
ATOM   4336  HB2 LEU A 285      80.050 133.024 102.017  0.00  0.00           H  
ATOM   4337  HB3 LEU A 285      81.051 134.353 102.569  0.00  0.00           H  
ATOM   4338  CG  LEU A 285      81.848 133.316 100.869  0.00  0.00           C  
ATOM   4339  HG  LEU A 285      82.036 132.293 100.556  0.00  0.00           H  
ATOM   4340  CD1 LEU A 285      81.020 134.006  99.781  0.00  0.00           C  
ATOM   4341 HD11 LEU A 285      80.105 133.448  99.605  0.00  0.00           H  
ATOM   4342 HD12 LEU A 285      80.765 135.018 100.087  0.00  0.00           H  
ATOM   4343 HD13 LEU A 285      81.587 134.048  98.853  0.00  0.00           H  
ATOM   4344  CD2 LEU A 285      83.184 134.051 100.967  0.00  0.00           C  
ATOM   4345 HD21 LEU A 285      83.813 133.591 101.726  0.00  0.00           H  
ATOM   4346 HD22 LEU A 285      83.702 134.014 100.010  0.00  0.00           H  
ATOM   4347 HD23 LEU A 285      83.018 135.092 101.236  0.00  0.00           H  
ATOM   4348  C   LEU A 285      80.998 132.784 104.673  0.00  0.00           C  
ATOM   4349  O   LEU A 285      81.570 133.565 105.437  0.00  0.00           O  
ATOM   4350  N   ALA A 286      79.833 132.202 104.988  0.00  0.00           N  
ATOM   4351  H   ALA A 286      79.416 131.577 104.310  0.00  0.00           H  
ATOM   4352  CA  ALA A 286      79.125 132.427 106.250  0.00  0.00           C  
ATOM   4353  HA  ALA A 286      79.088 133.501 106.437  0.00  0.00           H  
ATOM   4354  CB  ALA A 286      77.686 131.912 106.102  0.00  0.00           C  
ATOM   4355  HB1 ALA A 286      77.212 132.368 105.232  0.00  0.00           H  
ATOM   4356  HB2 ALA A 286      77.682 130.829 105.979  0.00  0.00           H  
ATOM   4357  HB3 ALA A 286      77.112 132.169 106.994  0.00  0.00           H  
ATOM   4358  C   ALA A 286      79.831 131.784 107.459  0.00  0.00           C  
ATOM   4359  O   ALA A 286      80.033 132.441 108.484  0.00  0.00           O  
ATOM   4360  N   PHE A 287      80.243 130.515 107.357  0.00  0.00           N  
ATOM   4361  H   PHE A 287      80.045 130.001 106.504  0.00  0.00           H  
ATOM   4362  CA  PHE A 287      80.952 129.843 108.455  0.00  0.00           C  
ATOM   4363  HA  PHE A 287      80.416 130.057 109.379  0.00  0.00           H  
ATOM   4364  CB  PHE A 287      80.927 128.323 108.250  0.00  0.00           C  
ATOM   4365  HB2 PHE A 287      81.274 128.090 107.242  0.00  0.00           H  
ATOM   4366  HB3 PHE A 287      81.627 127.868 108.951  0.00  0.00           H  
ATOM   4367  CG  PHE A 287      79.563 127.693 108.491  0.00  0.00           C  
ATOM   4368  CD1 PHE A 287      78.944 127.818 109.751  0.00  0.00           C  
ATOM   4369  HD1 PHE A 287      79.435 128.366 110.542  0.00  0.00           H  
ATOM   4370  CE1 PHE A 287      77.696 127.219 109.995  0.00  0.00           C  
ATOM   4371  HE1 PHE A 287      77.226 127.322 110.962  0.00  0.00           H  
ATOM   4372  CZ  PHE A 287      77.063 126.478 108.983  0.00  0.00           C  
ATOM   4373  HZ  PHE A 287      76.107 126.010 109.171  0.00  0.00           H  
ATOM   4374  CE2 PHE A 287      77.677 126.346 107.726  0.00  0.00           C  
ATOM   4375  HE2 PHE A 287      77.194 125.768 106.952  0.00  0.00           H  
ATOM   4376  CD2 PHE A 287      78.920 126.958 107.477  0.00  0.00           C  
ATOM   4377  HD2 PHE A 287      79.386 126.855 106.508  0.00  0.00           H  
ATOM   4378  C   PHE A 287      82.373 130.387 108.678  0.00  0.00           C  
ATOM   4379  O   PHE A 287      82.813 130.453 109.830  0.00  0.00           O  
ATOM   4380  N   PHE A 288      83.044 130.875 107.626  0.00  0.00           N  
ATOM   4381  H   PHE A 288      82.658 130.735 106.697  0.00  0.00           H  
ATOM   4382  CA  PHE A 288      84.299 131.627 107.737  0.00  0.00           C  
ATOM   4383  HA  PHE A 288      85.023 131.010 108.269  0.00  0.00           H  
ATOM   4384  CB  PHE A 288      84.835 131.910 106.322  0.00  0.00           C  
ATOM   4385  HB2 PHE A 288      84.996 130.961 105.813  0.00  0.00           H  
ATOM   4386  HB3 PHE A 288      84.062 132.443 105.767  0.00  0.00           H  
ATOM   4387  CG  PHE A 288      86.126 132.713 106.232  0.00  0.00           C  
ATOM   4388  CD1 PHE A 288      86.274 133.673 105.211  0.00  0.00           C  
ATOM   4389  HD1 PHE A 288      85.469 133.850 104.509  0.00  0.00           H  
ATOM   4390  CE1 PHE A 288      87.469 134.402 105.086  0.00  0.00           C  
ATOM   4391  HE1 PHE A 288      87.575 135.136 104.298  0.00  0.00           H  
ATOM   4392  CZ  PHE A 288      88.527 134.176 105.983  0.00  0.00           C  
ATOM   4393  HZ  PHE A 288      89.449 134.732 105.879  0.00  0.00           H  
ATOM   4394  CE2 PHE A 288      88.390 133.217 107.001  0.00  0.00           C  
ATOM   4395  HE2 PHE A 288      89.210 133.035 107.682  0.00  0.00           H  
ATOM   4396  CD2 PHE A 288      87.195 132.484 107.123  0.00  0.00           C  
ATOM   4397  HD2 PHE A 288      87.110 131.736 107.898  0.00  0.00           H  
ATOM   4398  C   PHE A 288      84.118 132.933 108.532  0.00  0.00           C  
ATOM   4399  O   PHE A 288      84.931 133.248 109.403  0.00  0.00           O  
ATOM   4400  N   PHE A 289      83.018 133.662 108.306  0.00  0.00           N  
ATOM   4401  H   PHE A 289      82.396 133.391 107.553  0.00  0.00           H  
ATOM   4402  CA  PHE A 289      82.698 134.869 109.073  0.00  0.00           C  
ATOM   4403  HA  PHE A 289      83.578 135.512 109.055  0.00  0.00           H  
ATOM   4404  CB  PHE A 289      81.551 135.624 108.384  0.00  0.00           C  
ATOM   4405  HB2 PHE A 289      81.858 135.872 107.366  0.00  0.00           H  
ATOM   4406  HB3 PHE A 289      80.688 134.963 108.311  0.00  0.00           H  
ATOM   4407  CG  PHE A 289      81.127 136.911 109.072  0.00  0.00           C  
ATOM   4408  CD1 PHE A 289      82.087 137.870 109.453  0.00  0.00           C  
ATOM   4409  HD1 PHE A 289      83.135 137.703 109.250  0.00  0.00           H  
ATOM   4410  CE1 PHE A 289      81.690 139.050 110.107  0.00  0.00           C  
ATOM   4411  HE1 PHE A 289      82.432 139.774 110.412  0.00  0.00           H  
ATOM   4412  CZ  PHE A 289      80.329 139.290 110.360  0.00  0.00           C  
ATOM   4413  HZ  PHE A 289      80.021 140.198 110.859  0.00  0.00           H  
ATOM   4414  CE2 PHE A 289      79.368 138.342 109.970  0.00  0.00           C  
ATOM   4415  HE2 PHE A 289      78.323 138.520 110.169  0.00  0.00           H  
ATOM   4416  CD2 PHE A 289      79.764 137.155 109.327  0.00  0.00           C  
ATOM   4417  HD2 PHE A 289      79.015 136.434 109.030  0.00  0.00           H  
ATOM   4418  C   PHE A 289      82.401 134.564 110.556  0.00  0.00           C  
ATOM   4419  O   PHE A 289      82.942 135.238 111.435  0.00  0.00           O  
ATOM   4420  N   ARG A 290      81.639 133.498 110.867  0.00  0.00           N  
ATOM   4421  H   ARG A 290      81.198 132.990 110.105  0.00  0.00           H  
ATOM   4422  CA  ARG A 290      81.439 133.046 112.265  0.00  0.00           C  
ATOM   4423  HA  ARG A 290      81.047 133.890 112.834  0.00  0.00           H  
ATOM   4424  CB  ARG A 290      80.419 131.894 112.339  0.00  0.00           C  
ATOM   4425  HB2 ARG A 290      79.530 132.174 111.779  0.00  0.00           H  
ATOM   4426  HB3 ARG A 290      80.837 130.997 111.881  0.00  0.00           H  
ATOM   4427  CG  ARG A 290      80.018 131.593 113.797  0.00  0.00           C  
ATOM   4428  HG2 ARG A 290      80.874 131.166 114.318  0.00  0.00           H  
ATOM   4429  HG3 ARG A 290      79.735 132.523 114.292  0.00  0.00           H  
ATOM   4430  CD  ARG A 290      78.845 130.608 113.896  0.00  0.00           C  
ATOM   4431  HD2 ARG A 290      77.974 131.029 113.389  0.00  0.00           H  
ATOM   4432  HD3 ARG A 290      79.119 129.682 113.386  0.00  0.00           H  
ATOM   4433  NE  ARG A 290      78.503 130.292 115.299  0.00  0.00           N  
ATOM   4434  HE  ARG A 290      78.931 129.463 115.704  0.00  0.00           H  
ATOM   4435  CZ  ARG A 290      77.654 130.944 116.078  0.00  0.00           C  
ATOM   4436  NH1 ARG A 290      77.338 130.511 117.258  0.00  0.00           N  
ATOM   4437 HH11 ARG A 290      77.776 129.693 117.671  0.00  0.00           H  
ATOM   4438 HH12 ARG A 290      76.675 131.065 117.794  0.00  0.00           H  
ATOM   4439  NH2 ARG A 290      77.062 132.054 115.756  0.00  0.00           N  
ATOM   4440 HH21 ARG A 290      77.232 132.531 114.876  0.00  0.00           H  
ATOM   4441 HH22 ARG A 290      76.419 132.443 116.440  0.00  0.00           H  
ATOM   4442  C   ARG A 290      82.761 132.672 112.942  0.00  0.00           C  
ATOM   4443  O   ARG A 290      82.988 133.057 114.088  0.00  0.00           O  
ATOM   4444  N   TYR A 291      83.659 132.004 112.219  0.00  0.00           N  
ATOM   4445  H   TYR A 291      83.396 131.692 111.292  0.00  0.00           H  
ATOM   4446  CA  TYR A 291      85.020 131.734 112.683  0.00  0.00           C  
ATOM   4447  HA  TYR A 291      84.962 131.179 113.621  0.00  0.00           H  
ATOM   4448  CB  TYR A 291      85.736 130.833 111.664  0.00  0.00           C  
ATOM   4449  HB2 TYR A 291      85.389 129.808 111.799  0.00  0.00           H  
ATOM   4450  HB3 TYR A 291      85.464 131.127 110.653  0.00  0.00           H  
ATOM   4451  CG  TYR A 291      87.245 130.872 111.771  0.00  0.00           C  
ATOM   4452  CD1 TYR A 291      87.918 130.001 112.647  0.00  0.00           C  
ATOM   4453  HD1 TYR A 291      87.363 129.269 113.216  0.00  0.00           H  
ATOM   4454  CE1 TYR A 291      89.313 130.104 112.806  0.00  0.00           C  
ATOM   4455  HE1 TYR A 291      89.833 129.452 113.493  0.00  0.00           H  
ATOM   4456  CZ  TYR A 291      90.028 131.098 112.109  0.00  0.00           C  
ATOM   4457  OH  TYR A 291      91.371 131.203 112.270  0.00  0.00           O  
ATOM   4458  HH  TYR A 291      91.671 132.111 112.108  0.00  0.00           H  
ATOM   4459  CE2 TYR A 291      89.346 131.984 111.249  0.00  0.00           C  
ATOM   4460  HE2 TYR A 291      89.882 132.771 110.748  0.00  0.00           H  
ATOM   4461  CD2 TYR A 291      87.962 131.849 111.056  0.00  0.00           C  
ATOM   4462  HD2 TYR A 291      87.440 132.524 110.390  0.00  0.00           H  
ATOM   4463  C   TYR A 291      85.788 133.036 112.996  0.00  0.00           C  
ATOM   4464  O   TYR A 291      86.322 133.164 114.096  0.00  0.00           O  
ATOM   4465  N   ARG A 292      85.790 134.044 112.106  0.00  0.00           N  
ATOM   4466  H   ARG A 292      85.326 133.892 111.214  0.00  0.00           H  
ATOM   4467  CA  ARG A 292      86.476 135.336 112.344  0.00  0.00           C  
ATOM   4468  HA  ARG A 292      87.521 135.135 112.580  0.00  0.00           H  
ATOM   4469  CB  ARG A 292      86.404 136.232 111.092  0.00  0.00           C  
ATOM   4470  HB2 ARG A 292      85.381 136.228 110.713  0.00  0.00           H  
ATOM   4471  HB3 ARG A 292      86.630 137.260 111.382  0.00  0.00           H  
ATOM   4472  CG  ARG A 292      87.354 135.870 109.941  0.00  0.00           C  
ATOM   4473  HG2 ARG A 292      87.154 134.859 109.587  0.00  0.00           H  
ATOM   4474  HG3 ARG A 292      87.124 136.563 109.135  0.00  0.00           H  
ATOM   4475  CD  ARG A 292      88.852 136.018 110.265  0.00  0.00           C  
ATOM   4476  HD2 ARG A 292      88.991 136.879 110.922  0.00  0.00           H  
ATOM   4477  HD3 ARG A 292      89.197 135.123 110.785  0.00  0.00           H  
ATOM   4478  NE  ARG A 292      89.625 136.250 109.029  0.00  0.00           N  
ATOM   4479  HE  ARG A 292      89.165 136.800 108.300  0.00  0.00           H  
ATOM   4480  CZ  ARG A 292      90.812 135.785 108.683  0.00  0.00           C  
ATOM   4481  NH1 ARG A 292      91.556 135.014 109.427  0.00  0.00           N  
ATOM   4482 HH11 ARG A 292      91.328 134.816 110.395  0.00  0.00           H  
ATOM   4483 HH12 ARG A 292      92.448 134.729 109.062  0.00  0.00           H  
ATOM   4484  NH2 ARG A 292      91.300 136.101 107.526  0.00  0.00           N  
ATOM   4485 HH21 ARG A 292      90.842 136.824 106.970  0.00  0.00           H  
ATOM   4486 HH22 ARG A 292      92.161 135.674 107.202  0.00  0.00           H  
ATOM   4487  C   ARG A 292      85.937 136.116 113.552  0.00  0.00           C  
ATOM   4488  O   ARG A 292      86.683 136.919 114.110  0.00  0.00           O  
ATOM   4489  N   ILE A 293      84.683 135.901 113.962  0.00  0.00           N  
ATOM   4490  H   ILE A 293      84.106 135.295 113.393  0.00  0.00           H  
ATOM   4491  CA  ILE A 293      84.101 136.479 115.190  0.00  0.00           C  
ATOM   4492  HA  ILE A 293      84.413 137.521 115.277  0.00  0.00           H  
ATOM   4493  CB  ILE A 293      82.551 136.454 115.099  0.00  0.00           C  
ATOM   4494  HB  ILE A 293      82.244 135.447 114.817  0.00  0.00           H  
ATOM   4495  CG2 ILE A 293      81.878 136.783 116.448  0.00  0.00           C  
ATOM   4496 HG21 ILE A 293      82.117 136.025 117.193  0.00  0.00           H  
ATOM   4497 HG22 ILE A 293      82.220 137.755 116.807  0.00  0.00           H  
ATOM   4498 HG23 ILE A 293      80.796 136.808 116.344  0.00  0.00           H  
ATOM   4499  CG1 ILE A 293      82.054 137.438 114.013  0.00  0.00           C  
ATOM   4500 HG12 ILE A 293      82.151 138.463 114.376  0.00  0.00           H  
ATOM   4501 HG13 ILE A 293      82.673 137.346 113.121  0.00  0.00           H  
ATOM   4502  CD1 ILE A 293      80.602 137.193 113.578  0.00  0.00           C  
ATOM   4503 HD11 ILE A 293      79.911 137.383 114.398  0.00  0.00           H  
ATOM   4504 HD12 ILE A 293      80.354 137.868 112.761  0.00  0.00           H  
ATOM   4505 HD13 ILE A 293      80.486 136.166 113.232  0.00  0.00           H  
ATOM   4506  C   ILE A 293      84.611 135.762 116.456  0.00  0.00           C  
ATOM   4507  O   ILE A 293      84.905 136.414 117.460  0.00  0.00           O  
ATOM   4508  N   LEU A 294      84.699 134.427 116.424  0.00  0.00           N  
ATOM   4509  H   LEU A 294      84.452 133.958 115.560  0.00  0.00           H  
ATOM   4510  CA  LEU A 294      84.960 133.588 117.606  0.00  0.00           C  
ATOM   4511  HA  LEU A 294      84.642 134.127 118.499  0.00  0.00           H  
ATOM   4512  CB  LEU A 294      84.112 132.306 117.492  0.00  0.00           C  
ATOM   4513  HB2 LEU A 294      84.393 131.790 116.572  0.00  0.00           H  
ATOM   4514  HB3 LEU A 294      84.358 131.649 118.328  0.00  0.00           H  
ATOM   4515  CG  LEU A 294      82.586 132.541 117.486  0.00  0.00           C  
ATOM   4516  HG  LEU A 294      82.317 133.241 116.696  0.00  0.00           H  
ATOM   4517  CD1 LEU A 294      81.869 131.223 117.211  0.00  0.00           C  
ATOM   4518 HD11 LEU A 294      80.790 131.379 117.209  0.00  0.00           H  
ATOM   4519 HD12 LEU A 294      82.172 130.858 116.233  0.00  0.00           H  
ATOM   4520 HD13 LEU A 294      82.128 130.486 117.969  0.00  0.00           H  
ATOM   4521  CD2 LEU A 294      82.073 133.094 118.816  0.00  0.00           C  
ATOM   4522 HD21 LEU A 294      80.984 133.144 118.805  0.00  0.00           H  
ATOM   4523 HD22 LEU A 294      82.394 132.456 119.639  0.00  0.00           H  
ATOM   4524 HD23 LEU A 294      82.458 134.101 118.971  0.00  0.00           H  
ATOM   4525  C   LEU A 294      86.444 133.247 117.836  0.00  0.00           C  
ATOM   4526  O   LEU A 294      86.842 133.039 118.982  0.00  0.00           O  
ATOM   4527  N   ASN A 295      87.263 133.191 116.781  0.00  0.00           N  
ATOM   4528  H   ASN A 295      86.857 133.326 115.862  0.00  0.00           H  
ATOM   4529  CA  ASN A 295      88.697 132.880 116.846  0.00  0.00           C  
ATOM   4530  HA  ASN A 295      88.809 131.918 117.349  0.00  0.00           H  
ATOM   4531  CB  ASN A 295      89.213 132.693 115.403  0.00  0.00           C  
ATOM   4532  HB2 ASN A 295      88.820 131.755 115.013  0.00  0.00           H  
ATOM   4533  HB3 ASN A 295      88.842 133.489 114.762  0.00  0.00           H  
ATOM   4534  CG  ASN A 295      90.726 132.674 115.280  0.00  0.00           C  
ATOM   4535  OD1 ASN A 295      91.330 133.620 114.796  0.00  0.00           O  
ATOM   4536  ND2 ASN A 295      91.370 131.610 115.690  0.00  0.00           N  
ATOM   4537 HD21 ASN A 295      92.371 131.570 115.585  0.00  0.00           H  
ATOM   4538 HD22 ASN A 295      90.847 130.785 115.981  0.00  0.00           H  
ATOM   4539  C   ASN A 295      89.505 133.893 117.698  0.00  0.00           C  
ATOM   4540  O   ASN A 295      90.209 133.447 118.605  0.00  0.00           O  
ATOM   4541  N   PRO A 296      89.406 135.223 117.493  0.00  0.00           N  
ATOM   4542  CD  PRO A 296      88.844 135.879 116.320  0.00  0.00           C  
ATOM   4543  HD2 PRO A 296      87.765 135.738 116.264  0.00  0.00           H  
ATOM   4544  HD3 PRO A 296      89.327 135.502 115.420  0.00  0.00           H  
ATOM   4545  CG  PRO A 296      89.169 137.365 116.457  0.00  0.00           C  
ATOM   4546  HG2 PRO A 296      88.303 137.897 116.853  0.00  0.00           H  
ATOM   4547  HG3 PRO A 296      89.477 137.781 115.502  0.00  0.00           H  
ATOM   4548  CB  PRO A 296      90.317 137.405 117.462  0.00  0.00           C  
ATOM   4549  HB2 PRO A 296      90.348 138.350 118.004  0.00  0.00           H  
ATOM   4550  HB3 PRO A 296      91.260 137.230 116.944  0.00  0.00           H  
ATOM   4551  CA  PRO A 296      90.011 136.221 118.377  0.00  0.00           C  
ATOM   4552  HA  PRO A 296      90.944 135.849 118.802  0.00  0.00           H  
ATOM   4553  C   PRO A 296      89.080 136.656 119.524  0.00  0.00           C  
ATOM   4554  O   PRO A 296      87.854 136.657 119.390  0.00  0.00           O  
ATOM   4555  N   VAL A 297      89.663 137.162 120.613  0.00  0.00           N  
ATOM   4556  H   VAL A 297      90.677 137.104 120.671  0.00  0.00           H  
ATOM   4557  CA  VAL A 297      88.945 137.763 121.755  0.00  0.00           C  
ATOM   4558  HA  VAL A 297      87.917 137.955 121.451  0.00  0.00           H  
ATOM   4559  CB  VAL A 297      88.860 136.759 122.928  0.00  0.00           C  
ATOM   4560  HB  VAL A 297      88.379 135.854 122.557  0.00  0.00           H  
ATOM   4561  CG1 VAL A 297      90.226 136.362 123.503  0.00  0.00           C  
ATOM   4562 HG11 VAL A 297      90.842 135.908 122.728  0.00  0.00           H  
ATOM   4563 HG12 VAL A 297      90.739 137.230 123.916  0.00  0.00           H  
ATOM   4564 HG13 VAL A 297      90.084 135.626 124.294  0.00  0.00           H  
ATOM   4565  CG2 VAL A 297      87.996 137.297 124.074  0.00  0.00           C  
ATOM   4566 HG21 VAL A 297      87.883 136.529 124.836  0.00  0.00           H  
ATOM   4567 HG22 VAL A 297      88.458 138.169 124.536  0.00  0.00           H  
ATOM   4568 HG23 VAL A 297      87.008 137.563 123.697  0.00  0.00           H  
ATOM   4569  C   VAL A 297      89.504 139.128 122.186  0.00  0.00           C  
ATOM   4570  O   VAL A 297      88.721 139.978 122.606  0.00  0.00           O  
ATOM   4571  N   GLU A 298      90.809 139.386 122.049  0.00  0.00           N  
ATOM   4572  H   GLU A 298      91.407 138.663 121.659  0.00  0.00           H  
ATOM   4573  CA  GLU A 298      91.473 140.587 122.591  0.00  0.00           C  
ATOM   4574  HA  GLU A 298      90.765 141.418 122.562  0.00  0.00           H  
ATOM   4575  CB  GLU A 298      91.834 140.308 124.068  0.00  0.00           C  
ATOM   4576  HB2 GLU A 298      90.921 140.047 124.605  0.00  0.00           H  
ATOM   4577  HB3 GLU A 298      92.496 139.442 124.109  0.00  0.00           H  
ATOM   4578  CG  GLU A 298      92.511 141.462 124.823  0.00  0.00           C  
ATOM   4579  HG2 GLU A 298      92.675 141.151 125.856  0.00  0.00           H  
ATOM   4580  HG3 GLU A 298      93.491 141.661 124.383  0.00  0.00           H  
ATOM   4581  CD  GLU A 298      91.660 142.735 124.810  0.00  0.00           C  
ATOM   4582  OE1 GLU A 298      90.635 142.792 125.528  0.00  0.00           O  
ATOM   4583  OE2 GLU A 298      91.996 143.682 124.061  0.00  0.00           O  
ATOM   4584  C   GLU A 298      92.711 141.012 121.770  0.00  0.00           C  
ATOM   4585  O   GLU A 298      93.424 140.167 121.217  0.00  0.00           O  
ATOM   4586  N   GLY A 299      93.003 142.316 121.722  0.00  0.00           N  
ATOM   4587  H   GLY A 299      92.439 142.954 122.276  0.00  0.00           H  
ATOM   4588  CA  GLY A 299      94.133 142.901 120.986  0.00  0.00           C  
ATOM   4589  HA2 GLY A 299      94.237 143.947 121.275  0.00  0.00           H  
ATOM   4590  HA3 GLY A 299      95.052 142.386 121.268  0.00  0.00           H  
ATOM   4591  C   GLY A 299      93.993 142.837 119.458  0.00  0.00           C  
ATOM   4592  O   GLY A 299      93.017 142.292 118.933  0.00  0.00           O  
ATOM   4593  N   ALA A 300      94.973 143.396 118.738  0.00  0.00           N  
ATOM   4594  H   ALA A 300      95.690 143.896 119.242  0.00  0.00           H  
ATOM   4595  CA  ALA A 300      95.063 143.410 117.268  0.00  0.00           C  
ATOM   4596  HA  ALA A 300      95.842 144.130 117.019  0.00  0.00           H  
ATOM   4597  CB  ALA A 300      95.563 142.043 116.782  0.00  0.00           C  
ATOM   4598  HB1 ALA A 300      96.470 141.774 117.323  0.00  0.00           H  
ATOM   4599  HB2 ALA A 300      94.802 141.281 116.951  0.00  0.00           H  
ATOM   4600  HB3 ALA A 300      95.789 142.092 115.717  0.00  0.00           H  
ATOM   4601  C   ALA A 300      93.790 143.912 116.539  0.00  0.00           C  
ATOM   4602  O   ALA A 300      93.491 143.503 115.415  0.00  0.00           O  
ATOM   4603  N   TYR A 301      93.008 144.776 117.190  0.00  0.00           N  
ATOM   4604  H   TYR A 301      93.334 145.113 118.093  0.00  0.00           H  
ATOM   4605  CA  TYR A 301      91.655 145.152 116.779  0.00  0.00           C  
ATOM   4606  HA  TYR A 301      91.068 144.241 116.666  0.00  0.00           H  
ATOM   4607  CB  TYR A 301      91.046 145.987 117.914  0.00  0.00           C  
ATOM   4608  HB2 TYR A 301      91.069 145.394 118.831  0.00  0.00           H  
ATOM   4609  HB3 TYR A 301      91.680 146.860 118.076  0.00  0.00           H  
ATOM   4610  CG  TYR A 301      89.619 146.454 117.705  0.00  0.00           C  
ATOM   4611  CD1 TYR A 301      88.601 145.521 117.426  0.00  0.00           C  
ATOM   4612  HD1 TYR A 301      88.840 144.469 117.328  0.00  0.00           H  
ATOM   4613  CE1 TYR A 301      87.268 145.952 117.300  0.00  0.00           C  
ATOM   4614  HE1 TYR A 301      86.483 145.243 117.098  0.00  0.00           H  
ATOM   4615  CZ  TYR A 301      86.946 147.314 117.465  0.00  0.00           C  
ATOM   4616  OH  TYR A 301      85.653 147.722 117.433  0.00  0.00           O  
ATOM   4617  HH  TYR A 301      85.065 147.069 117.872  0.00  0.00           H  
ATOM   4618  CE2 TYR A 301      87.967 148.248 117.734  0.00  0.00           C  
ATOM   4619  HE2 TYR A 301      87.711 149.285 117.877  0.00  0.00           H  
ATOM   4620  CD2 TYR A 301      89.302 147.819 117.854  0.00  0.00           C  
ATOM   4621  HD2 TYR A 301      90.080 148.534 118.083  0.00  0.00           H  
ATOM   4622  C   TYR A 301      91.609 145.894 115.433  0.00  0.00           C  
ATOM   4623  O   TYR A 301      90.740 145.613 114.608  0.00  0.00           O  
ATOM   4624  N   GLY A 302      92.570 146.785 115.162  0.00  0.00           N  
ATOM   4625  H   GLY A 302      93.323 146.901 115.833  0.00  0.00           H  
ATOM   4626  CA  GLY A 302      92.670 147.485 113.877  0.00  0.00           C  
ATOM   4627  HA2 GLY A 302      91.719 147.968 113.647  0.00  0.00           H  
ATOM   4628  HA3 GLY A 302      93.443 148.249 113.957  0.00  0.00           H  
ATOM   4629  C   GLY A 302      93.039 146.548 112.722  0.00  0.00           C  
ATOM   4630  O   GLY A 302      92.480 146.653 111.627  0.00  0.00           O  
ATOM   4631  N   MET A 303      93.927 145.583 112.976  0.00  0.00           N  
ATOM   4632  H   MET A 303      94.327 145.539 113.907  0.00  0.00           H  
ATOM   4633  CA  MET A 303      94.285 144.536 112.012  0.00  0.00           C  
ATOM   4634  HA  MET A 303      94.560 145.016 111.072  0.00  0.00           H  
ATOM   4635  CB  MET A 303      95.524 143.786 112.535  0.00  0.00           C  
ATOM   4636  HB2 MET A 303      96.329 144.512 112.656  0.00  0.00           H  
ATOM   4637  HB3 MET A 303      95.321 143.343 113.510  0.00  0.00           H  
ATOM   4638  CG  MET A 303      96.019 142.695 111.582  0.00  0.00           C  
ATOM   4639  HG2 MET A 303      95.903 143.054 110.560  0.00  0.00           H  
ATOM   4640  HG3 MET A 303      97.084 142.544 111.762  0.00  0.00           H  
ATOM   4641  SD  MET A 303      95.206 141.082 111.741  0.00  0.00           S  
ATOM   4642  CE  MET A 303      95.336 140.513 110.026  0.00  0.00           C  
ATOM   4643  HE1 MET A 303      94.950 139.496 109.948  0.00  0.00           H  
ATOM   4644  HE2 MET A 303      94.755 141.170 109.380  0.00  0.00           H  
ATOM   4645  HE3 MET A 303      96.379 140.532 109.711  0.00  0.00           H  
ATOM   4646  C   MET A 303      93.090 143.612 111.711  0.00  0.00           C  
ATOM   4647  O   MET A 303      92.764 143.387 110.542  0.00  0.00           O  
ATOM   4648  N   TRP A 304      92.381 143.158 112.754  0.00  0.00           N  
ATOM   4649  H   TRP A 304      92.724 143.371 113.687  0.00  0.00           H  
ATOM   4650  CA  TRP A 304      91.174 142.330 112.643  0.00  0.00           C  
ATOM   4651  HA  TRP A 304      91.427 141.424 112.091  0.00  0.00           H  
ATOM   4652  CB  TRP A 304      90.709 141.915 114.047  0.00  0.00           C  
ATOM   4653  HB2 TRP A 304      91.486 141.299 114.504  0.00  0.00           H  
ATOM   4654  HB3 TRP A 304      90.606 142.811 114.661  0.00  0.00           H  
ATOM   4655  CG  TRP A 304      89.408 141.167 114.109  0.00  0.00           C  
ATOM   4656  CD1 TRP A 304      89.252 139.852 113.838  0.00  0.00           C  
ATOM   4657  HD1 TRP A 304      90.056 139.181 113.561  0.00  0.00           H  
ATOM   4658  NE1 TRP A 304      87.925 139.496 113.987  0.00  0.00           N  
ATOM   4659  HE1 TRP A 304      87.579 138.540 113.902  0.00  0.00           H  
ATOM   4660  CE2 TRP A 304      87.146 140.577 114.328  0.00  0.00           C  
ATOM   4661  CZ2 TRP A 304      85.773 140.718 114.581  0.00  0.00           C  
ATOM   4662  HZ2 TRP A 304      85.114 139.866 114.501  0.00  0.00           H  
ATOM   4663  CH2 TRP A 304      85.273 141.981 114.937  0.00  0.00           C  
ATOM   4664  HH2 TRP A 304      84.217 142.111 115.138  0.00  0.00           H  
ATOM   4665  CZ3 TRP A 304      86.148 143.077 115.034  0.00  0.00           C  
ATOM   4666  HZ3 TRP A 304      85.752 144.048 115.296  0.00  0.00           H  
ATOM   4667  CE3 TRP A 304      87.527 142.920 114.784  0.00  0.00           C  
ATOM   4668  HE3 TRP A 304      88.191 143.768 114.867  0.00  0.00           H  
ATOM   4669  CD2 TRP A 304      88.065 141.666 114.419  0.00  0.00           C  
ATOM   4670  C   TRP A 304      90.056 143.026 111.856  0.00  0.00           C  
ATOM   4671  O   TRP A 304      89.552 142.449 110.889  0.00  0.00           O  
ATOM   4672  N   LEU A 305      89.728 144.282 112.199  0.00  0.00           N  
ATOM   4673  H   LEU A 305      90.182 144.694 113.009  0.00  0.00           H  
ATOM   4674  CA  LEU A 305      88.752 145.095 111.462  0.00  0.00           C  
ATOM   4675  HA  LEU A 305      87.781 144.603 111.503  0.00  0.00           H  
ATOM   4676  CB  LEU A 305      88.636 146.506 112.079  0.00  0.00           C  
ATOM   4677  HB2 LEU A 305      89.643 146.887 112.257  0.00  0.00           H  
ATOM   4678  HB3 LEU A 305      88.167 147.162 111.344  0.00  0.00           H  
ATOM   4679  CG  LEU A 305      87.823 146.617 113.382  0.00  0.00           C  
ATOM   4680  HG  LEU A 305      88.211 145.928 114.126  0.00  0.00           H  
ATOM   4681  CD1 LEU A 305      87.945 148.045 113.920  0.00  0.00           C  
ATOM   4682 HD11 LEU A 305      87.344 148.151 114.822  0.00  0.00           H  
ATOM   4683 HD12 LEU A 305      88.986 148.246 114.175  0.00  0.00           H  
ATOM   4684 HD13 LEU A 305      87.604 148.763 113.175  0.00  0.00           H  
ATOM   4685  CD2 LEU A 305      86.335 146.323 113.165  0.00  0.00           C  
ATOM   4686 HD21 LEU A 305      85.928 146.982 112.400  0.00  0.00           H  
ATOM   4687 HD22 LEU A 305      86.199 145.285 112.863  0.00  0.00           H  
ATOM   4688 HD23 LEU A 305      85.795 146.477 114.100  0.00  0.00           H  
ATOM   4689  C   LEU A 305      89.128 145.212 109.980  0.00  0.00           C  
ATOM   4690  O   LEU A 305      88.295 144.950 109.114  0.00  0.00           O  
ATOM   4691  N   THR A 306      90.382 145.562 109.674  0.00  0.00           N  
ATOM   4692  H   THR A 306      91.032 145.749 110.429  0.00  0.00           H  
ATOM   4693  CA  THR A 306      90.814 145.767 108.281  0.00  0.00           C  
ATOM   4694  HA  THR A 306      90.145 146.495 107.824  0.00  0.00           H  
ATOM   4695  CB  THR A 306      92.243 146.328 108.195  0.00  0.00           C  
ATOM   4696  HB  THR A 306      92.960 145.558 108.482  0.00  0.00           H  
ATOM   4697  CG2 THR A 306      92.562 146.837 106.786  0.00  0.00           C  
ATOM   4698 HG21 THR A 306      93.565 147.259 106.768  0.00  0.00           H  
ATOM   4699 HG22 THR A 306      92.508 146.028 106.060  0.00  0.00           H  
ATOM   4700 HG23 THR A 306      91.849 147.612 106.505  0.00  0.00           H  
ATOM   4701  OG1 THR A 306      92.401 147.442 109.038  0.00  0.00           O  
ATOM   4702  HG1 THR A 306      92.429 147.137 109.962  0.00  0.00           H  
ATOM   4703  C   THR A 306      90.707 144.478 107.459  0.00  0.00           C  
ATOM   4704  O   THR A 306      90.249 144.523 106.317  0.00  0.00           O  
ATOM   4705  N   SER A 307      91.069 143.322 108.033  0.00  0.00           N  
ATOM   4706  H   SER A 307      91.435 143.342 108.981  0.00  0.00           H  
ATOM   4707  CA  SER A 307      90.951 142.028 107.346  0.00  0.00           C  
ATOM   4708  HA  SER A 307      91.436 142.121 106.375  0.00  0.00           H  
ATOM   4709  CB  SER A 307      91.678 140.925 108.133  0.00  0.00           C  
ATOM   4710  HB2 SER A 307      92.588 141.345 108.564  0.00  0.00           H  
ATOM   4711  HB3 SER A 307      91.051 140.570 108.952  0.00  0.00           H  
ATOM   4712  OG  SER A 307      92.055 139.837 107.300  0.00  0.00           O  
ATOM   4713  HG  SER A 307      91.260 139.353 106.968  0.00  0.00           H  
ATOM   4714  C   SER A 307      89.483 141.651 107.104  0.00  0.00           C  
ATOM   4715  O   SER A 307      89.091 141.385 105.966  0.00  0.00           O  
ATOM   4716  N   VAL A 308      88.647 141.672 108.152  0.00  0.00           N  
ATOM   4717  H   VAL A 308      89.002 141.962 109.060  0.00  0.00           H  
ATOM   4718  CA  VAL A 308      87.261 141.183 108.062  0.00  0.00           C  
ATOM   4719  HA  VAL A 308      87.305 140.227 107.541  0.00  0.00           H  
ATOM   4720  CB  VAL A 308      86.680 140.890 109.462  0.00  0.00           C  
ATOM   4721  HB  VAL A 308      87.457 140.405 110.056  0.00  0.00           H  
ATOM   4722  CG1 VAL A 308      86.211 142.138 110.220  0.00  0.00           C  
ATOM   4723 HG11 VAL A 308      87.015 142.868 110.249  0.00  0.00           H  
ATOM   4724 HG12 VAL A 308      85.340 142.580 109.736  0.00  0.00           H  
ATOM   4725 HG13 VAL A 308      85.953 141.868 111.245  0.00  0.00           H  
ATOM   4726  CG2 VAL A 308      85.502 139.911 109.375  0.00  0.00           C  
ATOM   4727 HG21 VAL A 308      85.824 138.993 108.881  0.00  0.00           H  
ATOM   4728 HG22 VAL A 308      85.155 139.664 110.378  0.00  0.00           H  
ATOM   4729 HG23 VAL A 308      84.683 140.352 108.808  0.00  0.00           H  
ATOM   4730  C   VAL A 308      86.361 142.092 107.213  0.00  0.00           C  
ATOM   4731  O   VAL A 308      85.504 141.581 106.495  0.00  0.00           O  
ATOM   4732  N   ILE A 309      86.573 143.416 107.213  0.00  0.00           N  
ATOM   4733  H   ILE A 309      87.284 143.795 107.833  0.00  0.00           H  
ATOM   4734  CA  ILE A 309      85.808 144.352 106.365  0.00  0.00           C  
ATOM   4735  HA  ILE A 309      84.746 144.177 106.535  0.00  0.00           H  
ATOM   4736  CB  ILE A 309      86.114 145.822 106.757  0.00  0.00           C  
ATOM   4737  HB  ILE A 309      87.198 145.948 106.790  0.00  0.00           H  
ATOM   4738  CG2 ILE A 309      85.551 146.822 105.728  0.00  0.00           C  
ATOM   4739 HG21 ILE A 309      85.774 147.844 106.027  0.00  0.00           H  
ATOM   4740 HG22 ILE A 309      86.005 146.664 104.750  0.00  0.00           H  
ATOM   4741 HG23 ILE A 309      84.471 146.702 105.641  0.00  0.00           H  
ATOM   4742  CG1 ILE A 309      85.525 146.144 108.153  0.00  0.00           C  
ATOM   4743 HG12 ILE A 309      84.440 146.204 108.082  0.00  0.00           H  
ATOM   4744 HG13 ILE A 309      85.757 145.336 108.845  0.00  0.00           H  
ATOM   4745  CD1 ILE A 309      86.048 147.447 108.776  0.00  0.00           C  
ATOM   4746 HD11 ILE A 309      87.138 147.447 108.785  0.00  0.00           H  
ATOM   4747 HD12 ILE A 309      85.690 148.311 108.217  0.00  0.00           H  
ATOM   4748 HD13 ILE A 309      85.685 147.526 109.800  0.00  0.00           H  
ATOM   4749  C   ILE A 309      86.054 144.071 104.872  0.00  0.00           C  
ATOM   4750  O   ILE A 309      85.101 144.039 104.090  0.00  0.00           O  
ATOM   4751  N   CYS A 310      87.304 143.806 104.474  0.00  0.00           N  
ATOM   4752  H   CYS A 310      88.049 143.817 105.158  0.00  0.00           H  
ATOM   4753  CA  CYS A 310      87.624 143.410 103.098  0.00  0.00           C  
ATOM   4754  HA  CYS A 310      87.206 144.144 102.407  0.00  0.00           H  
ATOM   4755  CB  CYS A 310      89.144 143.372 102.907  0.00  0.00           C  
ATOM   4756  HB2 CYS A 310      89.571 142.638 103.590  0.00  0.00           H  
ATOM   4757  HB3 CYS A 310      89.360 143.065 101.882  0.00  0.00           H  
ATOM   4758  SG  CYS A 310      89.894 145.001 103.203  0.00  0.00           S  
ATOM   4759  HG  CYS A 310      89.913 144.929 104.545  0.00  0.00           H  
ATOM   4760  C   CYS A 310      87.008 142.047 102.744  0.00  0.00           C  
ATOM   4761  O   CYS A 310      86.385 141.906 101.694  0.00  0.00           O  
ATOM   4762  N   GLU A 311      87.117 141.060 103.639  0.00  0.00           N  
ATOM   4763  H   GLU A 311      87.659 141.229 104.481  0.00  0.00           H  
ATOM   4764  CA  GLU A 311      86.535 139.722 103.447  0.00  0.00           C  
ATOM   4765  HA  GLU A 311      86.927 139.298 102.522  0.00  0.00           H  
ATOM   4766  CB  GLU A 311      86.960 138.804 104.610  0.00  0.00           C  
ATOM   4767  HB2 GLU A 311      86.710 139.297 105.548  0.00  0.00           H  
ATOM   4768  HB3 GLU A 311      86.398 137.872 104.553  0.00  0.00           H  
ATOM   4769  CG  GLU A 311      88.464 138.467 104.580  0.00  0.00           C  
ATOM   4770  HG2 GLU A 311      88.620 137.640 103.883  0.00  0.00           H  
ATOM   4771  HG3 GLU A 311      89.020 139.321 104.190  0.00  0.00           H  
ATOM   4772  CD  GLU A 311      89.057 138.096 105.950  0.00  0.00           C  
ATOM   4773  OE1 GLU A 311      90.283 138.287 106.143  0.00  0.00           O  
ATOM   4774  OE2 GLU A 311      88.354 137.540 106.826  0.00  0.00           O  
ATOM   4775  C   GLU A 311      85.001 139.762 103.294  0.00  0.00           C  
ATOM   4776  O   GLU A 311      84.449 139.015 102.481  0.00  0.00           O  
ATOM   4777  N   ILE A 312      84.312 140.668 104.003  0.00  0.00           N  
ATOM   4778  H   ILE A 312      84.823 141.220 104.686  0.00  0.00           H  
ATOM   4779  CA  ILE A 312      82.872 140.932 103.833  0.00  0.00           C  
ATOM   4780  HA  ILE A 312      82.346 139.976 103.845  0.00  0.00           H  
ATOM   4781  CB  ILE A 312      82.333 141.783 105.011  0.00  0.00           C  
ATOM   4782  HB  ILE A 312      82.992 142.643 105.136  0.00  0.00           H  
ATOM   4783  CG2 ILE A 312      80.909 142.310 104.737  0.00  0.00           C  
ATOM   4784 HG21 ILE A 312      80.235 141.482 104.517  0.00  0.00           H  
ATOM   4785 HG22 ILE A 312      80.534 142.851 105.604  0.00  0.00           H  
ATOM   4786 HG23 ILE A 312      80.913 143.002 103.896  0.00  0.00           H  
ATOM   4787  CG1 ILE A 312      82.328 140.966 106.326  0.00  0.00           C  
ATOM   4788 HG12 ILE A 312      81.483 140.278 106.331  0.00  0.00           H  
ATOM   4789 HG13 ILE A 312      83.233 140.365 106.391  0.00  0.00           H  
ATOM   4790  CD1 ILE A 312      82.271 141.841 107.587  0.00  0.00           C  
ATOM   4791 HD11 ILE A 312      83.102 142.547 107.588  0.00  0.00           H  
ATOM   4792 HD12 ILE A 312      81.329 142.384 107.639  0.00  0.00           H  
ATOM   4793 HD13 ILE A 312      82.352 141.208 108.468  0.00  0.00           H  
ATOM   4794  C   ILE A 312      82.578 141.578 102.468  0.00  0.00           C  
ATOM   4795  O   ILE A 312      81.646 141.144 101.786  0.00  0.00           O  
ATOM   4796  N   TRP A 313      83.366 142.568 102.021  0.00  0.00           N  
ATOM   4797  H   TRP A 313      84.120 142.904 102.611  0.00  0.00           H  
ATOM   4798  CA  TRP A 313      83.192 143.151 100.679  0.00  0.00           C  
ATOM   4799  HA  TRP A 313      82.180 143.549 100.601  0.00  0.00           H  
ATOM   4800  CB  TRP A 313      84.175 144.305 100.422  0.00  0.00           C  
ATOM   4801  HB2 TRP A 313      84.060 145.040 101.219  0.00  0.00           H  
ATOM   4802  HB3 TRP A 313      85.198 143.930 100.468  0.00  0.00           H  
ATOM   4803  CG  TRP A 313      83.982 145.003  99.100  0.00  0.00           C  
ATOM   4804  CD1 TRP A 313      84.349 144.523  97.885  0.00  0.00           C  
ATOM   4805  HD1 TRP A 313      84.849 143.578  97.715  0.00  0.00           H  
ATOM   4806  NE1 TRP A 313      83.951 145.397  96.891  0.00  0.00           N  
ATOM   4807  HE1 TRP A 313      84.094 145.232  95.894  0.00  0.00           H  
ATOM   4808  CE2 TRP A 313      83.348 146.516  97.418  0.00  0.00           C  
ATOM   4809  CZ2 TRP A 313      82.825 147.678  96.835  0.00  0.00           C  
ATOM   4810  HZ2 TRP A 313      82.846 147.800  95.762  0.00  0.00           H  
ATOM   4811  CH2 TRP A 313      82.289 148.677  97.666  0.00  0.00           C  
ATOM   4812  HH2 TRP A 313      81.885 149.583  97.234  0.00  0.00           H  
ATOM   4813  CZ3 TRP A 313      82.284 148.499  99.062  0.00  0.00           C  
ATOM   4814  HZ3 TRP A 313      81.875 149.271  99.699  0.00  0.00           H  
ATOM   4815  CE3 TRP A 313      82.804 147.319  99.635  0.00  0.00           C  
ATOM   4816  HE3 TRP A 313      82.793 147.189 100.707  0.00  0.00           H  
ATOM   4817  CD2 TRP A 313      83.347 146.294  98.830  0.00  0.00           C  
ATOM   4818  C   TRP A 313      83.349 142.086  99.588  0.00  0.00           C  
ATOM   4819  O   TRP A 313      82.514 141.997  98.685  0.00  0.00           O  
ATOM   4820  N   PHE A 314      84.389 141.251  99.672  0.00  0.00           N  
ATOM   4821  H   PHE A 314      85.060 141.392 100.424  0.00  0.00           H  
ATOM   4822  CA  PHE A 314      84.637 140.167  98.718  0.00  0.00           C  
ATOM   4823  HA  PHE A 314      84.690 140.579  97.710  0.00  0.00           H  
ATOM   4824  CB  PHE A 314      85.978 139.490  99.034  0.00  0.00           C  
ATOM   4825  HB2 PHE A 314      85.898 139.012 100.011  0.00  0.00           H  
ATOM   4826  HB3 PHE A 314      86.130 138.703  98.299  0.00  0.00           H  
ATOM   4827  CG  PHE A 314      87.222 140.369  99.029  0.00  0.00           C  
ATOM   4828  CD1 PHE A 314      88.324 139.986  99.817  0.00  0.00           C  
ATOM   4829  HD1 PHE A 314      88.279 139.082 100.407  0.00  0.00           H  
ATOM   4830  CE1 PHE A 314      89.485 140.777  99.845  0.00  0.00           C  
ATOM   4831  HE1 PHE A 314      90.319 140.480 100.463  0.00  0.00           H  
ATOM   4832  CZ  PHE A 314      89.559 141.951  99.076  0.00  0.00           C  
ATOM   4833  HZ  PHE A 314      90.450 142.561  99.103  0.00  0.00           H  
ATOM   4834  CE2 PHE A 314      88.474 142.327  98.267  0.00  0.00           C  
ATOM   4835  HE2 PHE A 314      88.535 143.222  97.663  0.00  0.00           H  
ATOM   4836  CD2 PHE A 314      87.311 141.536  98.240  0.00  0.00           C  
ATOM   4837  HD2 PHE A 314      86.495 141.827  97.598  0.00  0.00           H  
ATOM   4838  C   PHE A 314      83.502 139.134  98.707  0.00  0.00           C  
ATOM   4839  O   PHE A 314      83.115 138.674  97.633  0.00  0.00           O  
ATOM   4840  N   ALA A 315      82.918 138.805  99.864  0.00  0.00           N  
ATOM   4841  H   ALA A 315      83.301 139.174 100.728  0.00  0.00           H  
ATOM   4842  CA  ALA A 315      81.755 137.922  99.946  0.00  0.00           C  
ATOM   4843  HA  ALA A 315      82.001 136.976  99.461  0.00  0.00           H  
ATOM   4844  CB  ALA A 315      81.456 137.643 101.426  0.00  0.00           C  
ATOM   4845  HB1 ALA A 315      82.331 137.207 101.909  0.00  0.00           H  
ATOM   4846  HB2 ALA A 315      81.198 138.566 101.943  0.00  0.00           H  
ATOM   4847  HB3 ALA A 315      80.622 136.947 101.510  0.00  0.00           H  
ATOM   4848  C   ALA A 315      80.529 138.513  99.218  0.00  0.00           C  
ATOM   4849  O   ALA A 315      79.961 137.878  98.329  0.00  0.00           O  
ATOM   4850  N   ILE A 316      80.136 139.745  99.564  0.00  0.00           N  
ATOM   4851  H   ILE A 316      80.665 140.224 100.288  0.00  0.00           H  
ATOM   4852  CA  ILE A 316      78.918 140.386  99.042  0.00  0.00           C  
ATOM   4853  HA  ILE A 316      78.097 139.673  99.112  0.00  0.00           H  
ATOM   4854  CB  ILE A 316      78.568 141.615  99.918  0.00  0.00           C  
ATOM   4855  HB  ILE A 316      79.442 142.268  99.931  0.00  0.00           H  
ATOM   4856  CG2 ILE A 316      77.403 142.429  99.330  0.00  0.00           C  
ATOM   4857 HG21 ILE A 316      77.113 143.216 100.027  0.00  0.00           H  
ATOM   4858 HG22 ILE A 316      77.704 142.901  98.395  0.00  0.00           H  
ATOM   4859 HG23 ILE A 316      76.544 141.784  99.138  0.00  0.00           H  
ATOM   4860  CG1 ILE A 316      78.260 141.244 101.391  0.00  0.00           C  
ATOM   4861 HG12 ILE A 316      79.118 140.732 101.823  0.00  0.00           H  
ATOM   4862 HG13 ILE A 316      78.126 142.167 101.958  0.00  0.00           H  
ATOM   4863  CD1 ILE A 316      77.027 140.359 101.625  0.00  0.00           C  
ATOM   4864 HD11 ILE A 316      76.124 140.860 101.276  0.00  0.00           H  
ATOM   4865 HD12 ILE A 316      77.140 139.404 101.111  0.00  0.00           H  
ATOM   4866 HD13 ILE A 316      76.925 140.166 102.693  0.00  0.00           H  
ATOM   4867  C   ILE A 316      79.042 140.740  97.548  0.00  0.00           C  
ATOM   4868  O   ILE A 316      78.129 140.468  96.766  0.00  0.00           O  
ATOM   4869  N   SER A 317      80.175 141.308  97.123  0.00  0.00           N  
ATOM   4870  H   SER A 317      80.908 141.486  97.801  0.00  0.00           H  
ATOM   4871  CA  SER A 317      80.399 141.691  95.717  0.00  0.00           C  
ATOM   4872  HA  SER A 317      79.533 142.263  95.382  0.00  0.00           H  
ATOM   4873  CB  SER A 317      81.622 142.607  95.587  0.00  0.00           C  
ATOM   4874  HB2 SER A 317      81.753 142.882  94.539  0.00  0.00           H  
ATOM   4875  HB3 SER A 317      81.457 143.518  96.165  0.00  0.00           H  
ATOM   4876  OG  SER A 317      82.794 141.968  96.051  0.00  0.00           O  
ATOM   4877  HG  SER A 317      82.753 141.978  97.029  0.00  0.00           H  
ATOM   4878  C   SER A 317      80.517 140.483  94.775  0.00  0.00           C  
ATOM   4879  O   SER A 317      80.058 140.569  93.634  0.00  0.00           O  
ATOM   4880  N   TRP A 318      81.048 139.344  95.243  0.00  0.00           N  
ATOM   4881  H   TRP A 318      81.458 139.340  96.169  0.00  0.00           H  
ATOM   4882  CA  TRP A 318      81.060 138.086  94.483  0.00  0.00           C  
ATOM   4883  HA  TRP A 318      81.461 138.280  93.488  0.00  0.00           H  
ATOM   4884  CB  TRP A 318      81.992 137.081  95.174  0.00  0.00           C  
ATOM   4885  HB2 TRP A 318      82.999 137.500  95.193  0.00  0.00           H  
ATOM   4886  HB3 TRP A 318      81.655 136.959  96.204  0.00  0.00           H  
ATOM   4887  CG  TRP A 318      82.060 135.714  94.559  0.00  0.00           C  
ATOM   4888  CD1 TRP A 318      82.919 135.332  93.588  0.00  0.00           C  
ATOM   4889  HD1 TRP A 318      83.681 135.968  93.154  0.00  0.00           H  
ATOM   4890  NE1 TRP A 318      82.646 134.032  93.207  0.00  0.00           N  
ATOM   4891  HE1 TRP A 318      83.130 133.561  92.441  0.00  0.00           H  
ATOM   4892  CE2 TRP A 318      81.601 133.502  93.929  0.00  0.00           C  
ATOM   4893  CZ2 TRP A 318      80.958 132.255  93.914  0.00  0.00           C  
ATOM   4894  HZ2 TRP A 318      81.245 131.507  93.187  0.00  0.00           H  
ATOM   4895  CH2 TRP A 318      79.946 131.997  94.855  0.00  0.00           C  
ATOM   4896  HH2 TRP A 318      79.439 131.040  94.861  0.00  0.00           H  
ATOM   4897  CZ3 TRP A 318      79.591 132.983  95.792  0.00  0.00           C  
ATOM   4898  HZ3 TRP A 318      78.814 132.778  96.516  0.00  0.00           H  
ATOM   4899  CE3 TRP A 318      80.223 134.243  95.776  0.00  0.00           C  
ATOM   4900  HE3 TRP A 318      79.942 134.999  96.493  0.00  0.00           H  
ATOM   4901  CD2 TRP A 318      81.230 134.543  94.833  0.00  0.00           C  
ATOM   4902  C   TRP A 318      79.655 137.498  94.288  0.00  0.00           C  
ATOM   4903  O   TRP A 318      79.370 136.959  93.220  0.00  0.00           O  
ATOM   4904  N   ILE A 319      78.748 137.641  95.264  0.00  0.00           N  
ATOM   4905  H   ILE A 319      79.038 138.072  96.134  0.00  0.00           H  
ATOM   4906  CA  ILE A 319      77.347 137.197  95.126  0.00  0.00           C  
ATOM   4907  HA  ILE A 319      77.350 136.159  94.790  0.00  0.00           H  
ATOM   4908  CB  ILE A 319      76.618 137.245  96.493  0.00  0.00           C  
ATOM   4909  HB  ILE A 319      76.796 138.220  96.947  0.00  0.00           H  
ATOM   4910  CG2 ILE A 319      75.094 137.064  96.345  0.00  0.00           C  
ATOM   4911 HG21 ILE A 319      74.875 136.119  95.847  0.00  0.00           H  
ATOM   4912 HG22 ILE A 319      74.610 137.077  97.320  0.00  0.00           H  
ATOM   4913 HG23 ILE A 319      74.667 137.881  95.763  0.00  0.00           H  
ATOM   4914  CG1 ILE A 319      77.188 136.152  97.428  0.00  0.00           C  
ATOM   4915 HG12 ILE A 319      76.885 135.169  97.066  0.00  0.00           H  
ATOM   4916 HG13 ILE A 319      78.274 136.188  97.399  0.00  0.00           H  
ATOM   4917  CD1 ILE A 319      76.783 136.297  98.901  0.00  0.00           C  
ATOM   4918 HD11 ILE A 319      77.041 137.294  99.259  0.00  0.00           H  
ATOM   4919 HD12 ILE A 319      75.715 136.126  99.026  0.00  0.00           H  
ATOM   4920 HD13 ILE A 319      77.324 135.559  99.494  0.00  0.00           H  
ATOM   4921  C   ILE A 319      76.620 137.999  94.031  0.00  0.00           C  
ATOM   4922  O   ILE A 319      75.957 137.404  93.180  0.00  0.00           O  
ATOM   4923  N   LEU A 320      76.782 139.329  93.998  0.00  0.00           N  
ATOM   4924  H   LEU A 320      77.331 139.764  94.730  0.00  0.00           H  
ATOM   4925  CA  LEU A 320      76.214 140.178  92.935  0.00  0.00           C  
ATOM   4926  HA  LEU A 320      75.141 139.994  92.896  0.00  0.00           H  
ATOM   4927  CB  LEU A 320      76.444 141.658  93.303  0.00  0.00           C  
ATOM   4928  HB2 LEU A 320      75.998 141.851  94.279  0.00  0.00           H  
ATOM   4929  HB3 LEU A 320      77.519 141.827  93.384  0.00  0.00           H  
ATOM   4930  CG  LEU A 320      75.873 142.668  92.284  0.00  0.00           C  
ATOM   4931  HG  LEU A 320      76.309 142.489  91.304  0.00  0.00           H  
ATOM   4932  CD1 LEU A 320      74.348 142.590  92.163  0.00  0.00           C  
ATOM   4933 HD11 LEU A 320      73.884 142.737  93.137  0.00  0.00           H  
ATOM   4934 HD12 LEU A 320      73.993 143.356  91.473  0.00  0.00           H  
ATOM   4935 HD13 LEU A 320      74.056 141.619  91.762  0.00  0.00           H  
ATOM   4936  CD2 LEU A 320      76.246 144.088  92.706  0.00  0.00           C  
ATOM   4937 HD21 LEU A 320      77.331 144.185  92.717  0.00  0.00           H
[truncated: 3,738,728 more chars]
